# Supplementary material for: The TET protein family interactor PROSER1 sustains hematopoietic stem cell function
Source: Blood Adv. 2025 Jun 26;9(17):4378–90. doi: 10.1182/bloodadvances.2024015683 (PMC12447449; doi:10.1182/bloodadvances.2024015683)
Supplement: Supplemental Tables 1-3 [file BLOODA_ADV-2024-015683-mmc2.xlsx]

## Sheet: Table S1 - Antibodies
Antibody target	Target species	Supplier	Product no.	Clone ID	Dilution for flow cytometry
CD117(c-kit)-APC-Cy7	Mouse	BioLegend	105826	2B8	1:200
CD11B-APC	Mouse	Invitrogen	17-0112-82	M1/70	1:200
CD11B-BV421	Mouse	BioLegend	101236	M1/70	1:200
CD11B-PE-Cy5	Mouse	Invitrogen	15-0112-82	M1/70	1:100
CD150-PE-Cy7	Mouse	Biolegend	115914	TC15-12F12.2	1:100
CD16/32	Mouse	Biolegend	101302	93	1:50
CD34-FITC	Mouse, Human	Invitrogen	11-0341-85	RAM34	1:50
CD3E-APC	Mouse	Invitrogen	17-0031-82	145-2C11	1:100
CD3-PE-Cy5	Mouse	Invitrogen	15-0032-82	17A2	1:100
CD4-BV605	Mouse	Biolegend	100548	RM4-5	1:400
CD4-PE	Mouse	Biolegend	100512	RM4-5	1:400
CD45.1-FITC	Mouse	Biolegend	110706	A20	1:100
CD45.1-PE-Cy7	Mouse	Invitrogen	25-0453-82	A20	1:200
CD45.2-APC	Mouse	Invitrogen	17-0454-82	104	1:200
CD45.2-BV605	Mouse	Biolegend	109841	104	1:100
CD45.2-FITC	Mouse	Invitrogen	11-0454-85	104	1:200
CD45R/B220-APC-eFluor 780	Mouse, Human	Invitrogen	47-0452-82	RA3-6B2	1:200
CD45R/B220-PE	Mouse, Human	BioLegend	103208	RA3-6B2	1:200
CD45R/B220-PE-Cy5	Mouse, Human	Invitrogen	15-0452-82	RA3-6B2	1:100
CD48-BV421	Mouse	Invitrogen	48-0481-82	HM48-1	1:100
CD8a-BV421	Mouse	Biolegend	100737	53-6.7	1:400
CD8a-PE	Mouse	Biolegend	100708	53-6.7	1:400
Ly-6G/Ly-6C-APC	Mouse	Invitrogen	17-5931-82	RB6-8C5	1:200
Ly-6G/Ly-6C-PE-Cy5	Mouse	Invitrogen	15-5931-82	RB6-8C5	1:100
Ly-6G/Ly-6C-PE-Cy7	Mouse	Invitrogen	25-5931-82	RB6-8C5	1:200
Sca1-PE	Mouse	Invitrogen	12-5981-83	D7	1:100
TER119-APC-eFluor 780	Mouse	Invitrogen	47-5921-82	TER-119	1:200
TER119-PE-Cy5	Mouse	Invitrogen	15-5921-82	TER-119	1:100

## Sheet: Table S2 - TET2 FLAG IP-MS K562
Significant	-LOG(P-value)	Log2 Difference	PG.Genes	PG.Organisms	PG.ProteinDescriptions	PG.ProteinNames	PG.MolecularWeight	NrOfStrippedSequencesUsedForQuantification	Log2 intensity Control_1	Log2 intensity Control_2	Log2 intensity Control_3	Log2 intensity TET2-FLAG_1	Log2 intensity TET2-FLAG_2	Log2 intensity TET2-FLAG_3
+	6.27627	9.10593	TET2	Homo sapiens	Methylcytosine dioxygenase TET;Methylcytosine dioxygenase TET2	E7EQS8_HUMAN;TET2_HUMAN	226079.61;223811.09	160	21.1332	21.4649	21.4702	30.6721	30.2972	30.4168
+	4.17657	8.42949	OGT	Homo sapiens	UDP-N-acetylglucosamine--peptide N-acetylglucosaminyltransferase 110 kDa subunit	OGT1_HUMAN	116925	82	19.8701	21.0877	21.3672	29.3616	28.8692	29.3827
+	5.00001	7.3292	SAP25	Homo sapiens	Sin3A associated protein 25	A0A087WYF9_HUMAN	31395.4	15	15.4553	16.0055	15.4596	23.3424	22.7165	22.849
+	5.49285	7.0229	PROSER1	Homo sapiens	Proline and serine-rich protein 1	PRSR1_HUMAN	95698.2	26	17.5485	17.7052	17.8475	24.8061	24.3972	24.9666
+	4.2234	5.63988	PSPC1	Homo sapiens	Paraspeckle component 1	PSPC1_HUMAN	58743.6	28	18.8012	19.5944	19.5031	24.98	24.5803	25.2581
+	4.9318	5.5262	NONO	Homo sapiens	Non-POU domain containing octamer binding;Non-POU domain containing octamer binding;Non-POU domain-containing octamer-binding protein	A0A7I2V535_HUMAN;A0A7I2V5Y7_HUMAN;NONO_HUMAN	57685.68;54826.26;54231.54	29	19.7414	20.0914	20.1532	25.5029	25.2499	25.8119
+	4.86419	5.07863	SLC16A3	Homo sapiens	Solute carrier family 16 member 3;Solute carrier family 16 member 3;Monocarboxylate transporter 4	J3KTM6_HUMAN;J3QQV2_HUMAN;MOT4_HUMAN	46693.17;44478.32;49469.38	10	13.9625	13.8646	13.9436	19.1716	18.6122	19.2227
+	4.27334	4.95647	EPPK1	Homo sapiens	Epiplakin 1;Epiplakin	A0A075B730_HUMAN;EPIPL_HUMAN	553131.29;555658.14	56	19.0016	18.8263	18.8829	24.3748	23.7258	23.4796
+	2.43443	4.57078	TET3	Homo sapiens	Methylcytosine dioxygenase TET;Methylcytosine dioxygenase TET3	A0A5H1ZRP3_HUMAN;TET3_HUMAN	183584.64;193704.51	24	15.4824	15.3758	15.4367	18.6277	20.1701	21.2094
+	4.02758	4.57063	TRIM24	Homo sapiens	Transcription intermediary factor 1-alpha	TIF1A_HUMAN	116831	9	13.4631	14.1929	13.6304	18.695	18.0705	18.2327
+	2.0548	4.21272	FER	Homo sapiens	Tyrosine-protein kinase Fer	FER_HUMAN	94637.9	2	12.9132	12.915	12.9067	15.3672	17.8599	18.146
+	4.15154	4.02929	TRIM27	Homo sapiens	Zinc finger protein RFP	TRI27_HUMAN	58489.7	23	17.4159	16.8413	17.0761	21.3504	20.8065	21.2643
+	3.37605	3.97625	HPGD	Homo sapiens	15-hydroxyprostaglandin dehydrogenase [NAD(+)]	PGDH_HUMAN	28977.3	4	12.9423	12.0494	13.1211	16.9034	16.7732	16.3649
+	3.35445	3.73649	EMG1	Homo sapiens	Ribosomal RNA small subunit methyltransferase NEP1	NEP1_HUMAN	26720.1	12	14.5533	14.2847	14.4139	18.7757	17.5939	18.0918
+	3.48921	3.71987	MUC1	Homo sapiens	Mucin 1, cell surface associated;Mucin-1	A0A0C4DGW3_HUMAN;MUC1_HUMAN	49224.38;122102.29	5	13.9026	12.9952	13.2408	17.4493	16.898	16.951
+	2.90716	3.7108	FADS2	Homo sapiens	Acyl-CoA 6-desaturase	FADS2_HUMAN	52259.4	9	14.8787	13.4842	13.8631	18.0285	17.4216	17.9084
	1.02191	3.65593	VIM	Homo sapiens	Vimentin	VIME_HUMAN	53651.7	44	19.1758	20.097	18.0807	25.9212	21.3153	21.0849
+	3.09322	3.43928	NUP62CL	Homo sapiens	Nucleoporin 62 C-terminal like (Fragment)	H0Y6X7_HUMAN	NaN	5	13.8149	13.8278	13.7829	17.6835	16.496	17.5638
+	1.40457	3.39813	RSL24D1	Homo sapiens	Ribosomal L24 domain containing 1;Ribosomal L24 domain containing 1;Probable ribosome biogenesis protein RLP24	A0A7I2V3F2_HUMAN;H3BMQ2_HUMAN;RLP24_HUMAN	20605.28;17626.82;19621.09	2	14.5065	11.5153	11.4555	16.6479	14.9287	16.0951
+	1.34531	3.3528	RPL22L1	Homo sapiens	Ribosomal protein L22 like 1;HCG15121, isoform CRA_a (Fragment);Ribosomal protein eL22-like	C9JYQ9_HUMAN;H0Y8C2_HUMAN;RL22L_HUMAN	14478.37;16900.01;14606.5	3	11.9812	12.9643	12.0134	15.5968	13.7716	17.6489
+	2.55686	3.346	FHL3	Homo sapiens	Four and a half LIM domains protein 3	FHL3_HUMAN	31192	14	17.5829	16.527	17.6155	21.1711	19.9233	20.669
+	3.49887	3.24974	YWHAG	Homo sapiens	14-3-3 protein gamma	1433G_HUMAN	28302.6	16	21.1109	20.9908	21.1353	24.4028	23.8164	24.767
+	3.07455	3.20126	SFPQ	Homo sapiens	Splicing factor proline and glutamine rich;Splicing factor, proline- and glutamine-rich	A0A8Q3WMA7_HUMAN;SFPQ_HUMAN	78614.23;76149.34	27	19.0476	19.6737	19.1693	22.5834	21.9421	22.9688
	0.354083	3.19207	CRLF3	Homo sapiens	Cytokine receptor-like factor 3	CRLF3_HUMAN	49765.9	5	12.846	12.9804	20.7936	21.4405	13.3828	21.373
+	4.31638	3.11219	NDUFAB1	Homo sapiens	Acyl carrier protein, mitochondrial	ACPM_HUMAN	17417.3	3	11.9439	11.7207	11.9821	14.8321	14.8671	15.2841
+	3.2996	3.10924	TROAP	Homo sapiens	Trophinin associated protein;Tastin	F8W130_HUMAN;TROAP_HUMAN	93448.97;83857.01	11	14.1796	14.3304	14.2853	17.7019	16.7781	17.6431
+	2.93056	3.04745	YWHAE	Homo sapiens	14-3-3 protein epsilon	1433E_HUMAN	29173.9	23	20.9698	20.5882	21.1066	24.1557	23.2778	24.3735
+	3.21183	3.03604	RRP9	Homo sapiens	U3 small nucleolar RNA-interacting protein 2	U3IP2_HUMAN	51840.7	13	15.8145	15.6805	15.3223	19.1709	18.4985	18.256
	0.597388	2.95789	DPP9	Homo sapiens	Dipeptidyl peptidase 9	A0A2R8YF65_HUMAN;A0A8V8TR99_HUMAN;DPP9_HUMAN	88442.29;97045.96;98263.4	3	15.2607	11.832	12.1513	12.3793	16.8265	18.9118
+	3.21029	2.91831	HCFC1	Homo sapiens	Host cell factor C1	A6NEM2_HUMAN	213476	3	12.5925	12.5346	12.5107	15.4385	14.9617	15.9926
+	2.96149	2.91741	RRP7A	Homo sapiens	Ribosomal RNA-processing protein 7 homolog A	RRP7A_HUMAN	32334	6	13.9949	13.4204	13.9637	17.2923	16.4687	16.3702
+	3.61604	2.88399	RBM14	Homo sapiens	RNA-binding protein 14	RBM14_HUMAN	69491.6	23	18.2454	18.2727	18.4789	21.5381	20.7947	21.3162
+	1.12289	2.83313	ORC6	Homo sapiens	Origin recognition complex subunit 6	ORC6_HUMAN	28106.8	6	14.4173	17.6793	14.5348	18.0615	17.6829	19.3863
+	5.19661	2.83143	CPVL	Homo sapiens	Probable serine carboxypeptidase CPVL	CPVL_HUMAN	54163.8	6	13.9101	13.8331	13.8852	16.7105	16.5534	16.8587
	0.600125	2.72424	H3-7	Homo sapiens	Histone H3-7	H37_HUMAN	15430.1	4	12.932	14.5032	12.9303	20.0813	14.6102	13.8467
+	3.54214	2.72253	FN3KRP	Homo sapiens	Ketosamine-3-kinase	KT3K_HUMAN	34412.2	4	12.6503	13.0851	12.6177	15.2631	15.4173	15.8403
+	3.16425	2.71093	BAG4	Homo sapiens	BAG family molecular chaperone regulator 4	BAG4_HUMAN	49594.1	4	12.1119	12.5097	12.1033	15.3788	14.5069	14.9721
+	2.9315	2.68517	QSER1	Homo sapiens	Glutamine and serine rich 1;Glutamine and serine-rich protein 1	A0A3B3IRW6_HUMAN;QSER1_HUMAN	202893.09;189972.09	25	15.6983	15.9157	15.8584	19.1282	18.0699	18.3298
	0.758553	2.67114	H4C1	Homo sapiens	Histone H4	H4_HUMAN	11367.3	13	20.979	21.7372	20.6739	26.9427	22.6355	21.8254
+	3.18342	2.67033	KRR1	Homo sapiens	KRR1 small subunit processome component homolog	KRR1_HUMAN	43665	7	13.7446	13.5906	13.6223	16.8607	15.9644	16.1433
+	2.52731	2.65637	PDCD11	Homo sapiens	Programmed cell death 11;Protein RRP5 homolog	A0A3B3IUD7_HUMAN;RRP5_HUMAN	208828.91;208700.78	47	16.4322	16.3567	16.399	19.8737	18.6105	18.6728
+	3.22628	2.65391	YWHAZ	Homo sapiens	14-3-3 protein zeta/delta	1433Z_HUMAN	27745.1	24	22.446	22.4079	22.7374	25.2762	24.7158	25.561
	0.763778	2.64607	CLUH	Homo sapiens	Clustered mitochondria protein homolog	A0A494C0R8_HUMAN	150466	26	16.4393	19.3552	16.752	22.2742	20.4142	17.7963
+	2.85649	2.56626	YWHAB	Homo sapiens	14-3-3 protein beta/alpha	1433B_HUMAN	28082.4	13	20.2351	20.4752	20.5335	23.0671	22.4026	23.4728
+	2.88536	2.56443	WDR46	Homo sapiens	WD repeat-containing protein 46	WDR46_HUMAN	68071.1	13	15.2207	15.2104	14.6534	18.1093	17.3305	17.3381
+	1.90775	2.53889	PMF1;PMF1-BGLAP	Homo sapiens	Polyamine-modulated factor 1;HCG2044777	PMF1_HUMAN;U3KQ54_HUMAN	23339.33;23768.91	4	11.9843	12.9944	13.7583	15.642	14.8942	15.8175
+	3.91282	2.53878	DDX17	Homo sapiens	RNA helicase;RNA helicase;Probable ATP-dependent RNA helicase DDX17	A0A1X7SBZ2_HUMAN;A0A5H1ZRQ2_HUMAN;DDX17_HUMAN	80254.4;80457.66;80272.44	28	18.9434	19.1709	19.5231	21.6902	21.7593	21.8042
+	2.01711	2.53645	PNMA5	Homo sapiens	Paraneoplastic antigen-like protein 5	PNMA5_HUMAN	49934.1	6	13.5393	13.239	13.355	16.7131	14.8915	16.1382
	1.04955	2.53328	E2F8	Homo sapiens	Transcription factor E2F8	E2F8_HUMAN	94166.1	2	11.7473	14.4007	11.713	15.2446	13.8941	16.3222
	0.679122	2.5291	SLC17A5	Homo sapiens	Sialin	S17A5_HUMAN	54639.6	2	11.1403	11.2114	11.3284	12.4799	11.6806	17.1069
+	2.88184	2.51303	NUP62CL	Homo sapiens	Nucleoporin-62 C-terminal-like protein	N62CL_HUMAN	20837.1	3	14.1155	13.7314	14.1216	16.5326	15.9935	16.9815
+	1.86158	2.50685	NOP56	Homo sapiens	Nucleolar protein 56	NOP56_HUMAN	66049.9	27	16.8393	17.4251	16.6041	20.5523	18.8666	18.9701
+	3.54736	2.49063	PIGA	Homo sapiens	Phosphatidylinositol N-acetylglucosaminyltransferase subunit A	PIGA_HUMAN	54126.6	8	15.5333	15.3503	15.9547	18.1553	17.8962	18.2587
+	2.81991	2.4893	NISCH	Homo sapiens	Nischarin	NISCH_HUMAN	166629	33	16.3845	16.5528	16.9714	19.6164	18.6809	19.0793
+	3.89528	2.46597	FIG4	Homo sapiens	FIG4 phosphoinositide 5-phosphatase;FIG4 phosphoinositide 5-phosphatase;FIG4 phosphoinositide 5-phosphatase;FIG4 phosphoinositide 5-phosphatase;FIG4 phosphoinositide 5-phosphatase;FIG4 phosphoinositide 5-phosphatase;FIG4 phosphoinositide 5-phosphatase;FIG4 phosphoinositide 5-phosphatase;FIG4 phosphoinositide 5-phosphatase;FIG4 phosphoinositide 5-phosphatase;FIG4 phosphoinositide 5-phosphatase;FIG…	A0A6Q8PF62_HUMAN;A0A6Q8PF70_HUMAN;A0A6Q8PFJ3_HUMAN;A0A6Q8PG59_HUMAN;A0A6Q8PGB4_HUMAN;A0A6Q8PGP4_HUMAN;A0A6Q8PGY4_HUMAN;A0A6Q8PGY7_HUMAN;A0A6Q8PHA1_HUMAN;A0A6Q8PHC7_HUMAN;A0A6Q8PHH5_HUMAN;A0A6Q8PHK3_HUMAN;A0A6Q8PHP5_HUMAN;FIG4_HUMAN	103384.65;98477.11;76165.28;95292.31;85340.86;88911.87;64163.51;100393.25;93041.96;98664.06;104282.63;69134.36;96848.29;103634.9	4	12.2579	12.5785	12.24	15.0785	14.6699	14.726
+	3.60595	2.45865	MOV10	Homo sapiens	Helicase MOV-10	MOV10_HUMAN	113671	57	19.5002	19.7309	20.0401	22.0057	22.2086	22.4329
+	1.84753	2.43917	NNMT	Homo sapiens	Nicotinamide N-methyltransferase	NNMT_HUMAN	29574	4	12.3569	12.4358	12.4269	15.1543	13.7112	15.6715
+	3.41587	2.4356	FAM78A	Homo sapiens	Protein FAM78A	FA78A_HUMAN	31967.7	4	14.6411	13.9959	14.6699	16.8422	16.9053	16.8662
	0.787028	2.43358	H2AC21	Homo sapiens	Histone H2A type 2-B	H2A2B_HUMAN	13995.3	2	14.7734	15.345	14.5714	20.1457	15.8846	15.9602
+	2.4678	2.42564	FAM83H	Homo sapiens	Family with sequence similarity 83 member H;Protein FAM83H	A0A494C1T9_HUMAN;FA83H_HUMAN	149057.12;127122.28	21	15.438	15.3446	14.9433	18.3784	17.4045	17.2198
+	3.05499	2.42266	ELAVL1	Homo sapiens	ELAV-like protein 1	ELAV1_HUMAN	36091.9	13	17.2699	17.7629	18.1502	20.2335	19.9588	20.2588
+	1.26204	2.42189	SARS2	Homo sapiens	serine--tRNA ligase;Serine--tRNA ligase, mitochondrial	M0QWZ7_HUMAN;SYSM_HUMAN	58182.42;58282.54	8	14.4236	14.5058	14.602	17.5917	15.1539	18.0514
+	2.24416	2.42159	POC5	Homo sapiens	Centrosomal protein POC5 (Fragment);Centrosomal protein POC5;Centrosomal protein POC5	D6RBC1_HUMAN;D6RDG4_HUMAN;POC5_HUMAN	19059.62;60351.26;63351.47	2	11.7369	10.9608	12.5074	14.2318	14.1575	14.0805
+	1.80893	2.4069	HNRNPA2B1	Homo sapiens	Heterogeneous nuclear ribonucleoproteins A2/B1	ROA2_HUMAN	37429.7	20	19.3922	19.4569	20.1687	23.0038	21.1323	22.1023
+	2.59419	2.40355	EXOSC3	Homo sapiens	Exosome complex component RRP40	EXOS3_HUMAN	29572.2	15	17.7225	17.5326	18.0937	19.8109	19.9316	20.8169
	0.845332	2.39746	H2AZ1;H2AZ2	Homo sapiens	Histone H2A.Z;Histone H2A.V	H2AZ_HUMAN;H2AV_HUMAN	13552.73;13508.68	5	21.0464	21.4112	20.9188	26.14	22.2011	22.2276
	0.913106	2.39688	H2BC11;H2BC17;H2BC3;H2BC21	Homo sapiens	Histone H2B type 1-J;Histone H2B type 1-O;Histone H2B type 1-B;Histone H2B type 2-E	H2B1J_HUMAN;H2B1O_HUMAN;H2B1B_HUMAN;H2B2E_HUMAN	13904.16;13906.13;13950.19;13920.16	2	13.5456	15.895	15.3384	19.3149	16.1742	16.4806
+	3.10633	2.39534	PLTP	Homo sapiens	Phospholipid transfer protein	PLTP_HUMAN	54739.4	3	11.9857	12.1912	11.9827	14.9481	14.2529	14.1445
	0.651286	2.38958	H3C1	Homo sapiens	Histone H3.1	H31_HUMAN	15404.1	6	19.8699	20.5018	18.9535	25.3351	20.9151	20.2436
	0.232121	2.38569	F5	Homo sapiens	Coagulation factor V	A0A0A0MRJ7_HUMAN;FA5_HUMAN	252236.02;251703.42	2	11.1068	20.5416	10.9246	17.4393	11.9047	20.3859
+	1.74381	2.38512	BCORL1	Homo sapiens	BCL-6 corepressor-like protein 1	BCORL_HUMAN	190561	8	13.4229	13.7421	13.3961	16.5263	16.4979	14.6922
+	1.94927	2.38394	COPS8	Homo sapiens	COP9 signalosome subunit 8;COP9 signalosome subunit 8 (Fragment);COP9 signalosome complex subunit 8	E9PGT6_HUMAN;H7C3S9_HUMAN;CSN8_HUMAN	19344.23;NaN;23225.64	2	12.4142	12.3265	13.7998	15.0763	14.9083	15.7076
	1.03829	2.37869	MRPS14	Homo sapiens	Small ribosomal subunit protein uS14m	RT14_HUMAN	15138.7	3	12.2189	12.7445	12.2895	14.4858	13.1295	16.7736
+	2.80096	2.36787	AATF	Homo sapiens	Protein AATF	AATF_HUMAN	63132.9	16	16.0615	15.8018	15.3022	18.4045	17.6766	18.1881
+	3.25351	2.36632	TCAF2	Homo sapiens	TRPM8 channel-associated factor 2	TCAF2_HUMAN	100906	19	16.2264	16.8643	16.9756	19.0006	19.1233	19.0414
	1.08246	2.35995	SMARCD1	Homo sapiens	SWI/SNF-related matrix-associated actin-dependent regulator of chromatin subfamily D member 1	SMRD1_HUMAN	58232.5	12	16.1201	16.3753	17.8322	17.3917	20.1377	19.8781
+	1.41971	2.35752	ITPRID2	Homo sapiens	ITPR interacting domain containing 2;Protein ITPRID2	E9PHV5_HUMAN;ITPI2_HUMAN	136138.32;138385.88	4	12.5255	14.6254	12.2895	15.6658	15.0774	15.7697
+	2.57868	2.34562	L1RE1	Homo sapiens	LINE-1 retrotransposable element ORF1 protein	LORF1_HUMAN	40055.7	6	13.651	13.8301	13.5149	15.3554	16.1817	16.4957
+	2.33514	2.34323	RELN	Homo sapiens	Reelin	A0A7P0TA83_HUMAN;J3KQ66_HUMAN;RELN_HUMAN	388617.11;388989.25;388387.55	37	16.9003	16.8859	16.3737	19.776	18.8869	18.5268
+	1.14794	2.34151	DDX49	Homo sapiens	Probable ATP-dependent RNA helicase DDX49	DDX49_HUMAN	54226.3	24	19.3486	20.5016	17.2792	21.3071	21.7231	21.1237
+	1.65667	2.33718	INPP1	Homo sapiens	Inositol polyphosphate 1-phosphatase	INPP_HUMAN	43998	7	14.0195	15.7071	14.2856	16.7856	16.5032	17.735
+	1.92408	2.32435	MRPS9	Homo sapiens	Small ribosomal subunit protein uS9m	RT09_HUMAN	45834.8	14	16.235	16.4979	16.7943	19.2405	17.8276	19.4322
+	2.35372	2.31938	SMU1	Homo sapiens	WD40 repeat-containing protein SMU1	SMU1_HUMAN	57543.9	18	16.3354	16.6537	17.5984	19.2024	18.9481	19.3952
+	1.81693	2.30559	UPF1	Homo sapiens	Regulator of nonsense transcripts 1	RENT1_HUMAN	124345	53	19.3216	20.9264	20.0875	23.0695	22.1046	22.0781
+	2.13855	2.30087	HNRNPDL	Homo sapiens	Heterogeneous nuclear ribonucleoprotein D like;Heterogeneous nuclear ribonucleoprotein D-like	A0A087WUK2_HUMAN;HNRDL_HUMAN	40040.15;46437.53	9	16.239	17.0126	17.5747	19.5028	18.7607	19.4655
+	1.54058	2.29521	RAB29	Homo sapiens	Ras-related protein Rab-7L1	RAB7L_HUMAN	23155.2	4	12.3477	13.8986	14.2819	15.4394	16.5037	15.4708
+	3.59489	2.29101	CCDC134	Homo sapiens	Coiled-coil domain-containing protein 134	CC134_HUMAN	26560.6	2	11.395	11.6278	11.4656	13.4646	13.8367	14.0602
	0.504799	2.29049	HNRNPK	Homo sapiens	Heterogeneous nuclear ribonucleoprotein K	A0A994J4U9_HUMAN;HNRPK_HUMAN	50376.64;50976.24	2	11.9693	17.0921	18.04	18.0804	16.8754	19.0171
+	2.15329	2.28963	NOL6	Homo sapiens	Nucleolar protein 6	NOL6_HUMAN	127593	26	15.9168	16.0785	16.0527	19.1927	17.9577	17.7666
+	3.0941	2.28579	SON	Homo sapiens	Protein SON	SON_HUMAN	263830	41	18.0552	17.9718	17.6404	20.5616	20.1505	19.8126
+	3.12509	2.28574	NOL10	Homo sapiens	Nucleolar protein 10	NOL10_HUMAN	80301.5	19	15.8906	15.9731	15.6512	18.465	18.2122	17.6951
+	1.96109	2.28392	EXOSC1	Homo sapiens	Exosome complex component CSL4	EXOS1_HUMAN	21451.8	9	17.2191	16.8504	18.1942	19.4183	19.3651	20.332
+	2.97928	2.27515	ARIH1	Homo sapiens	E3 ubiquitin-protein ligase ARIH1	ARI1_HUMAN	64117.8	8	13.7992	14.1886	14.0795	16.6287	15.8284	16.4357
+	1.14374	2.27365	H1-0	Homo sapiens	Histone H1.0	H10_HUMAN	20862.9	3	12.6152	12.3312	12.6495	16.6571	14.0222	13.7375
+	2.95404	2.2595	WDR43	Homo sapiens	WD repeat-containing protein 43	WDR43_HUMAN	74890.6	21	17.4653	17.2726	17.3328	20.1433	19.3326	19.3733
+	3.0426	2.25368	FCF1	Homo sapiens	Chromosome 14 open reading frame 111, isoform CRA_a;FCF1 rRNA-processing protein;rRNA-processing protein FCF1 homolog	G3V1S4_HUMAN;G3V5S9_HUMAN;FCF1_HUMAN	21947.86;21491.25;23369.58	3	12.2018	11.8098	12.1966	14.7331	13.9816	14.2546
	0.882454	2.24847	ASAH1	Homo sapiens	ceramidase;ceramidase;ceramidase;ceramidase;ceramidase;ceramidase;ceramidase;Acid ceramidase	A0A1B0GTM3_HUMAN;A0A1B0GTZ5_HUMAN;A0A1B0GUA4_HUMAN;A0A1B0GUG1_HUMAN;A0A1B0GUH5_HUMAN;A0A1B0GW68_HUMAN;E7EMM4_HUMAN;ASAH1_HUMAN	42467.09;43640.29;42367.95;41418.69;44418.31;42296.87;41796.32;44659.64	6	15.4113	14.7535	15.367	19.751	16.0736	16.4526
+	2.45719	2.24357	UBXN8	Homo sapiens	UBX domain protein 8 (Fragment)	A0A087X0J2_HUMAN	27643.1	2	13.6332	13.7272	12.8901	15.8358	15.1697	15.9758
+	1.65935	2.24105	DNTTIP2	Homo sapiens	Deoxynucleotidyltransferase terminal-interacting protein 2	TDIF2_HUMAN	84469	20	15.9107	16.8957	15.4506	19.1592	18.1762	17.6448
+	2.34624	2.23564	NGDN	Homo sapiens	Neuroguidin	A0A8V8TRJ3_HUMAN;H0YJQ1_HUMAN;NGDN_HUMAN	40440.03;35861.09;35894.1	9	15.5601	15.2484	14.6072	17.9039	17.1827	17.036
	0.812203	2.22797	hCG_2039566;;H2AC11;H2AC7;H2AC12;H2AC14;H2AJ	Homo sapiens	Histone H2A;Histone H2A;Histone H2A type 1;Histone H2A type 1-D;Histone H2A type 1-H;Histone H2A type 1-J;Histone H2A.J	A0A0U1RR32_HUMAN;A0A0U1RRH7_HUMAN;H2A1_HUMAN;H2A1D_HUMAN;H2A1H_HUMAN;H2A1J_HUMAN;H2AJ_HUMAN	18481.56;18552.64;14091.48;14107.48;13906.25;13936.28;14019.41	3	19.0317	20.0102	19.1945	24.0896	20.1716	20.6591
+	1.71749	2.22232	SLTM	Homo sapiens	SAFB like transcription modulator (Fragment);SAFB-like transcription modulator	H7C3F4_HUMAN;SLTM_HUMAN	70492.31;117148.39	3	12.1023	12.2879	12.2638	15.4565	13.4388	14.4256
+	1.82082	2.21797	HTATIP2	Homo sapiens	Oxidoreductase HTATIP2	HTAI2_HUMAN	27049	10	15.7249	15.7763	16.8076	17.6464	18.2428	19.0736
+	1.79712	2.21356	S100A7	Homo sapiens	Protein S100-A7	S10A7_HUMAN	11471	4	15.2257	14.2676	15.3876	18.0259	16.7903	16.7054
+	1.98462	2.19775	RALY	Homo sapiens	RALY heterogeneous nuclear ribonucleoprotein (Fragment);RNA-binding protein Raly	Q5QPL9_HUMAN;RALY_HUMAN	24665.2;32463.16	8	15.1362	15.2308	14.7921	18.1532	16.6163	16.9829
+	1.63605	2.18592	NDRG3	Homo sapiens	NDRG family member 3;Protein NDRG3	Q5TH30_HUMAN;NDRG3_HUMAN	42850.32;41408.71	5	13.9144	13.151	13.1317	14.8227	15.2718	16.6602
+	1.63653	2.18498	DNMBP	Homo sapiens	Dynamin-binding protein	DNMBP_HUMAN	177347	3	12.0567	12.3939	12.3448	14.5216	13.376	15.4527
+	3.15741	2.17613	ABCD1	Homo sapiens	ATP-binding cassette sub-family D member 1	ABCD1_HUMAN	82936.9	18	15.7132	15.3674	15.2191	17.784	17.2546	17.7895
	0.739116	2.17339	CORO1B	Homo sapiens	Coronin-1B	COR1B_HUMAN	54234.7	8	14.0519	13.9655	14.1496	18.8695	14.4412	15.3765
	0.909198	2.16753	PDCD2L	Homo sapiens	Programmed cell death protein 2-like	PDD2L_HUMAN	39416.7	6	15.3994	15.0943	16.0149	18.1865	15.5971	19.2276
+	1.54372	2.16728	RMND5B	Homo sapiens	E3 ubiquitin-protein transferase RMND5B	RMD5B_HUMAN	44414.3	4	12.7689	13.5968	12.7645	15.0887	14.264	16.2794
+	1.32948	2.16392	MEX3A	Homo sapiens	RNA-binding protein MEX3A	MEX3A_HUMAN	54173.3	2	11.7937	11.0017	13.4916	14.0907	14.0262	14.6618
+	2.08921	2.14715	EXOSC2	Homo sapiens	Exosome complex component RRP4	EXOS2_HUMAN	32789	12	19.1904	18.0539	19.1553	20.8133	20.6278	21.3999
+	2.73256	2.14125	DCAF13	Homo sapiens	DDB1- and CUL4-associated factor 13	A0A087WT20_HUMAN;DCA13_HUMAN	67551.16;51402.18	15	15.9869	16.0353	15.4324	18.3944	17.7912	17.6928
+	2.76713	2.13732	TRIM37	Homo sapiens	E3 ubiquitin-protein ligase TRIM37	TRI37_HUMAN	107906	14	14.8586	14.7247	15.13	17.5371	16.6586	16.9296
+	2.20269	2.13588	HNRNPA3	Homo sapiens	Heterogeneous nuclear ribonucleoprotein A3	A0A7I2V2R3_HUMAN;A0A7I2V5D8_HUMAN;ROA3_HUMAN	35411.8;37043.43;39594.94	16	18.4157	18.4137	19.0542	21.366	20.1676	20.7576
+	1.5948	2.13452	UNC13D	Homo sapiens	Unc-13 homolog D	A0A8V8TNE8_HUMAN	35336.7	2	12.1699	14.0194	12.9435	15.6089	14.6044	15.323
+	2.62126	2.13291	MATR3	Homo sapiens	Matrin-3;Matrin 3;Matrin-3	A0A0R4J2E8_HUMAN;A8MXP9_HUMAN;MATR3_HUMAN	94623.23;99967.16;94623.23	29	18.9476	19.5154	19.8077	21.9014	21.2775	21.4906
+	1.79295	2.13285	NCBP2	Homo sapiens	Nuclear cap-binding protein subunit 2	NCBP2_HUMAN	18001.1	3	13.661	12.5546	14.2574	15.4215	15.4511	15.9989
+	1.99172	2.1266	LIN28A	Homo sapiens	Protein lin-28 homolog A	LN28A_HUMAN	22742.9	5	12.5965	12.8957	12.6018	14.4165	14.3266	15.7307
+	3.57024	2.10838	PWP2	Homo sapiens	Periodic tryptophan protein 2 homolog	PWP2_HUMAN	102452	29	17.6645	17.5203	17.6251	20.0085	19.423	19.7036
+	3.32439	2.10831	CPEB4	Homo sapiens	CPEB4 protein;Cytoplasmic polyadenylation element binding protein 4;Cytoplasmic polyadenylation element-binding protein 4	B7ZLQ8_HUMAN;E5RJM0_HUMAN;CPEB4_HUMAN	77296.83;69769.34;80152	6	13.6418	13.3044	13.2979	15.3653	15.8564	15.3474
+	2.59614	2.10611	MMADHC	Homo sapiens	Metabolism of cobalamin associated D;Cobalamin trafficking protein CblD	F8WEC0_HUMAN;MMAD_HUMAN	36376.06;32940.22	3	13.1716	13.4006	12.9078	14.9861	15.8231	14.9891
+	2.59752	2.10511	SEC23B	Homo sapiens	Protein transport protein SEC23;Protein transport protein Sec23B	A0A2R8YFH5_HUMAN;SC23B_HUMAN	84472.84;86479.18	12	14.9618	15.3782	15.2947	17.7248	16.7673	17.458
+	1.47147	2.09929	TDRKH	Homo sapiens	Tudor and KH domain containing;Tudor and KH domain-containing protein	Q5SZR4_HUMAN;TDRKH_HUMAN	61520.43;62046.08	2	11.4248	11.6547	13.0798	14.3834	13.3516	14.7221
+	1.67079	2.0951	UBLCP1	Homo sapiens	Ubiquitin-like domain-containing CTD phosphatase 1	UBCP1_HUMAN	36804.6	6	12.9966	14.0317	12.9324	16.2313	14.6972	15.3175
	0.980831	2.09334	SNRPB2	Homo sapiens	U2 small nuclear ribonucleoprotein B''	RU2B_HUMAN	25486.3	6	16.5591	17.5391	18.0478	17.6756	20.3684	20.3819
+	2.82427	2.091	NDC80	Homo sapiens	Kinetochore protein NDC80 homolog	NDC80_HUMAN	73912.7	29	18.12	18.3556	18.6349	20.6468	20.0127	20.7241
+	1.24387	2.08902	H1-4	Homo sapiens	Histone H1.4	H14_HUMAN	21865.3	8	21.0296	21.4891	21.0257	24.8084	22.6451	22.3579
	0.542755	2.08873	HERC4	Homo sapiens	Probable E3 ubiquitin-protein ligase HERC4	HERC4_HUMAN	118563	5	12.9718	14.3367	13.088	13.6451	14.1925	18.8251
	0.941441	2.08786	TRNAU1AP	Homo sapiens	tRNA selenocysteine 1-associated protein 1	TSAP1_HUMAN	32498.5	2	10.7794	11.5413	11.3763	14.9167	11.4469	13.5969
+	2.19666	2.08479	CCDC97	Homo sapiens	Coiled-coil domain-containing protein 97	CCD97_HUMAN	38946.6	2	10.4204	11.6889	11.3965	13.3395	13.0405	13.3803
+	1.58674	2.08221	PEX5	Homo sapiens	Peroxisomal biogenesis factor 5;Peroxisomal biogenesis factor 5 (Fragment);Peroxisomal targeting signal 1 receptor	B4E0T2_HUMAN;J3KPV0_HUMAN;PEX5_HUMAN	73182.6;45933.6;70864.76	2	13.8244	12.8196	11.8068	14.6022	15.1165	14.9788
+	1.51806	2.07668	EXOSC7	Homo sapiens	Exosome complex component RRP42	EXOS7_HUMAN	31821.4	12	18.8107	17.1809	19.1125	20.3132	20.1856	20.8354
	0.817421	2.05888	MBD2	Homo sapiens	Methyl-CpG-binding domain protein 2	MBD2_HUMAN	43254.5	2	11.8206	11.0136	14.0478	14.0125	13.2886	15.7575
+	2.49107	2.05753	EXOSC9	Homo sapiens	Exosome complex component RRP45	EXOS9_HUMAN	48949	14	18.2851	18.1312	18.6003	20.342	19.914	20.9333
+	1.43766	2.0563	DTX3L	Homo sapiens	E3 ubiquitin-protein ligase DTX3L	DTX3L_HUMAN	83554.3	3	12.0487	11.7524	12.035	14.7885	14.5218	12.6947
	0.910394	2.05566	ALDH5A1	Homo sapiens	Succinate-semialdehyde dehydrogenase;Succinate-semialdehyde dehydrogenase, mitochondrial	C9J8Q5_HUMAN;SSDH_HUMAN	53867.9;57214.75	3	14.1853	12.8297	13.2026	14.3829	14.5973	17.4044
	0.600043	2.0531	MACROH2A1	Homo sapiens	Core histone macro-H2A.1	H2AY_HUMAN	39183.5	14	15.721	16.2965	15.4098	20.8784	16.243	16.4653
	0.454031	2.04904	NIF3L1	Homo sapiens	NIF3-like protein 1	NIF3L_HUMAN	41968	2	11.1051	11.894	11.1055	11.8978	11.1094	17.2445
+	2.58988	2.03517	EXOSC10	Homo sapiens	Exosome component 10	EXOSX_HUMAN	100831	54	20.0098	19.8044	20.4857	22.0464	21.7946	22.5644
+	2.26111	2.03163	USP7	Homo sapiens	Ubiquitin carboxyl-terminal hydrolase 7	A0A669KBL1_HUMAN;UBP7_HUMAN	132328.01;128302.11	62	19.0153	19.0487	19.6421	21.2025	20.7622	21.8362
+	2.06561	2.03123	;EXOSC4	Homo sapiens	Exosome component 4;Exosome complex component RRP41	A0A994J4D9_HUMAN;EXOS4_HUMAN	32102.46;26382.96	9	17.0722	17.7442	18.0553	19.3862	19.3114	20.2678
+	2.50009	2.02777	ASPH	Homo sapiens	Aspartyl/asparaginyl beta-hydroxylase	ASPH_HUMAN	85862.6	18	15.6979	16.1407	16.3416	18.1754	17.6056	18.4826
+	2.50069	2.02706	CLN8;CLN8;CLN8;KBTBD11-OT1;CLN8;KBTBD11-OT1;CLN8	Homo sapiens	CLN8 transmembrane ER and ERGIC protein;Protein CLN8 (Fragment);CLN8 transmembrane ER and ERGIC protein (Fragment);KBTBD11 overlapping transcript 1;CLN8 transmembrane ER and ERGIC protein;KBTBD11 overlapping transcript 1 (Fragment);Protein CLN8	A0A0J9YWD2_HUMAN;A0A0J9YX19_HUMAN;A0A0J9YYK8_HUMAN;A0A1B0GTJ5_HUMAN;A0A1B0GUR8_HUMAN;A0A1B0GVR1_HUMAN;CLN8_HUMAN	23773.43;18934.87;14980.11;23510.35;23922.47;NaN;32787.32	2	12.8212	12.6563	13.4247	14.8845	14.6843	15.4145
+	1.4327	2.02211	HMGA1	Homo sapiens	High mobility group protein HMG-I/HMG-Y	HMGA1_HUMAN	11676	6	18.4081	19.1567	18.7318	22.0155	20.0278	20.3197
+	2.28103	2.02021	DDX52	Homo sapiens	Probable ATP-dependent RNA helicase DDX52	DDX52_HUMAN	67466	17	16.6512	17.2024	16.4991	19.3926	18.5773	18.4435
+	2.32392	2.01826	POC1B-GALNT4;GALNT4	Homo sapiens	Polypeptide N-acetylgalactosaminyltransferase;Polypeptide N-acetylgalactosaminyltransferase 4	F8VUJ3_HUMAN;GALT4_HUMAN	66238.12;66665.85	3	12.0345	12.3178	11.9694	13.6173	14.7679	13.9911
+	2.03592	2.00898	CDCP1	Homo sapiens	CUB domain-containing protein 1	CDCP1_HUMAN	92931.7	3	12.2998	12.3756	12.973	13.9731	14.4616	15.2406
+	1.90555	2.00476	SEPHS1	Homo sapiens	Selenide, water dikinase 1	SPS1_HUMAN	42910.6	4	12.8125	12.6651	12.8214	13.9267	14.8723	15.5143
	0.981567	2.00376	CCDC59	Homo sapiens	Thyroid transcription factor 1-associated protein 26	TAP26_HUMAN	28669.8	5	15.3491	14.8609	15.3869	16.2919	19.0858	16.2305
+	3.21326	2.00101	ARVCF	Homo sapiens	ARVCF delta catenin family member;ARVCF delta catenin family member;Splicing regulator ARVCF	C9JJX6_HUMAN;E9PDC3_HUMAN;ARVC_HUMAN	96828.06;103784.97;104641.87	14	15.3836	15.2516	15.1288	17.5055	16.8808	17.3807
	1.03802	1.99728	MRPL34	Homo sapiens	39S ribosomal protein L34, mitochondrial;Large ribosomal subunit protein bL34m	M0R226_HUMAN;RM34_HUMAN	19802.59;10164.88	2	10.714	11.1271	13.5309	13.7598	13.4338	14.1702
+	1.76753	1.99249	MIS18A	Homo sapiens	Protein Mis18-alpha	MS18A_HUMAN	25863.5	5	13.2412	14.6569	14.3767	16.0935	15.6228	16.5359
+	1.97776	1.9879	ACTN1	Homo sapiens	Actinin alpha 1;Alpha-actinin-1	A0A804HII9_HUMAN;ACTN1_HUMAN	105440.33;103057.55	26	16.9268	17.4057	17.5489	19.5964	18.4953	19.7533
	0.938976	1.98746	PLEC	Homo sapiens	Plectin	PLEC_HUMAN	531791	212	20.0345	19.8311	19.628	23.7843	20.8111	20.8608
+	2.23536	1.9837	TNIP2	Homo sapiens	TNFAIP3-interacting protein 2	TNIP2_HUMAN	48699.6	6	13.2438	13.3452	13.0803	15.3776	15.7297	14.5131
+	2.85485	1.98335	PRKACA	Homo sapiens	cAMP-dependent protein kinase;cAMP-dependent protein kinase catalytic subunit alpha	A0A8V8TL59_HUMAN;KAPCA_HUMAN	49134.29;40589.66	13	15.789	16.2539	16.5525	18.2226	17.9604	18.3624
+	1.30277	1.97922	ZGPAT;	Homo sapiens	Zinc finger CCCH-type with G patch domain-containing protein;Zinc finger CCCH-type with G patch domain-containing protein (Fragment)	ZGPAT_HUMAN;V9GY48_HUMAN	57358.68;NaN	4	13.3543	14.1084	13.7458	16.1158	16.6367	14.3937
+	2.13416	1.9713	SRFBP1	Homo sapiens	Serum response factor-binding protein 1	SRFB1_HUMAN	48633.9	5	12.9708	12.9355	12.5287	15.2061	15.0876	14.0552
	0.723842	1.96768	USP25	Homo sapiens	Ubiquitin carboxyl-terminal hydrolase 25	UBP25_HUMAN	122218	6	13.1261	13.5191	13.9687	17.7983	13.6364	15.0822
+	1.48982	1.96763	RRP36	Homo sapiens	Ribosomal RNA processing protein 36 homolog	RRP36_HUMAN	29823.1	3	12.49	13.6273	11.6869	15.0377	14.4182	14.2512
+	1.79764	1.96412	MTG2	Homo sapiens	Mitochondrial ribosome-associated GTPase 2	MTG2_HUMAN	43955.4	7	13.7237	14.6965	13.4296	16.4388	15.3835	15.9198
+	2.93109	1.96269	HCFC1	Homo sapiens	Host cell factor 1	HCFC1_HUMAN	208732	44	17.9293	18.2646	18.37	20.1061	19.8339	20.5119
	0.696367	1.95544	DBN1	Homo sapiens	Drebrin	DREB_HUMAN	71429.3	14	15.3888	15.6695	15.657	20.0456	15.9069	16.6291
+	1.58123	1.94237	TGM2	Homo sapiens	Protein-glutamine gamma-glutamyltransferase 2	TGM2_HUMAN	77328.8	10	14.1729	14.3294	15.5786	17.1774	15.989	16.7416
+	2.27991	1.9387	IMP3	Homo sapiens	U3 small nucleolar ribonucleoprotein protein IMP3	IMP3_HUMAN	21850.2	6	16.0213	15.7206	15.0346	17.7623	17.6867	17.1436
+	3.08313	1.93411	WDCP	Homo sapiens	WD repeat and coiled-coil-containing protein	WDCP_HUMAN	79135.5	17	15.5104	15.6647	15.9492	17.9512	17.3618	17.6136
+	1.3453	1.93044	LZTS2	Homo sapiens	Leucine zipper putative tumor suppressor 2	LZTS2_HUMAN	72759.4	13	16.0607	16.6877	15.4781	19.0338	17.9308	17.0532
+	1.61006	1.9261	HSPA9	Homo sapiens	Stress-70 protein, mitochondrial;Stress-70 protein, mitochondrial	D6RCD7_HUMAN;GRP75_HUMAN	72251.32;73680.49	37	20.034	21.0355	21.3988	22.2571	22.5263	23.4632
+	1.95699	1.9234	SSBP3	Homo sapiens	Single-stranded DNA-binding protein 3	A0A087WVT6_HUMAN;SSBP3_HUMAN	37772.21;40421.18	3	12.1963	13.437	13.2529	15.2069	14.5554	14.8942
+	2.19721	1.91977	P4HA1	Homo sapiens	Prolyl 4-hydroxylase subunit alpha-1	P4HA1_HUMAN	61049.3	14	15.137	15.1348	15.1925	17.1369	16.4117	17.6751
	1.0595	1.91947	POLR2I	Homo sapiens	RNA polymerase II subunit I;DNA-directed RNA polymerase II subunit RPB9	K7EKS1_HUMAN;RPB9_HUMAN	10245.4;14523.2	2	11.7729	14.3233	13.7574	15.7543	14.5371	15.3206
	1.03306	1.91798	SPG7	Homo sapiens	SPG7 matrix AAA peptidase subunit, paraplegin;SPG7 matrix AAA peptidase subunit, paraplegin;SPG7 matrix AAA peptidase subunit, paraplegin (Fragment);SPG7 matrix AAA peptidase subunit, paraplegin;SPG7 matrix AAA peptidase subunit, paraplegin;Paraplegin	A0A2R8Y4Y7_HUMAN;A0A2R8Y726_HUMAN;A0A2R8Y7B8_HUMAN;A0A2R8YDQ1_HUMAN;A0A2U3TZH1_HUMAN;SPG7_HUMAN	83635.11;72954.09;NaN;84288.34;87376.75;88234.71	5	13.8272	13.4915	14.3445	16.1801	14.2076	17.0294
+	2.13916	1.91734	EXOSC5	Homo sapiens	Exosome complex component RRP46	EXOS5_HUMAN	25248.9	10	18.4732	17.4946	18.3772	19.8987	19.7401	20.4584
+	2.52749	1.90913	HNRNPUL2	Homo sapiens	Heterogeneous nuclear ribonucleoprotein U-like protein 2	HNRL2_HUMAN	85104.7	23	16.754	16.8569	17.418	19.1515	18.4955	19.1093
+	1.36614	1.90723	NHEJ1	Homo sapiens	Non-homologous end-joining factor 1	NHEJ1_HUMAN	33337.3	6	13.7794	15.4389	14.447	17.317	15.86	16.21
+	1.63495	1.90558	HNRNPC	Homo sapiens	Heterogeneous nuclear ribonucleoprotein C;Heterogeneous nuclear ribonucleoprotein C;Heterogeneous nuclear ribonucleoprotein C (Fragment)	B4DY08_HUMAN;G3V4C1_HUMAN;G3V4W0_HUMAN	31971.64;32238.39;28916.2	12	19.7916	19.994	19.9623	22.8738	21.3844	21.2064
+	2.03816	1.90332	IGF2BP2	Homo sapiens	Insulin like growth factor 2 mRNA binding protein 2;Insulin-like growth factor 2 mRNA-binding protein 2	F8W930_HUMAN;IF2B2_HUMAN	66786.22;66121.42	20	17.1895	17.42	18.3926	19.4225	19.3934	19.8961
+	2.57042	1.90165	UTP11	Homo sapiens	Probable U3 small nucleolar RNA-associated protein 11	UTP11_HUMAN	30446.5	10	15.3677	15.3066	15.3271	17.7362	16.7443	17.2258
+	1.75298	1.89507	SNU13	Homo sapiens	NHP2-like protein 1	NH2L1_HUMAN	14173.5	8	16.8605	17.4894	17.9506	20.0111	18.7374	19.2372
+	2.30028	1.89251	HNRNPA1	Homo sapiens	Heterogeneous nuclear ribonucleoprotein A1	A0A7I2V3R8_HUMAN;F8W6I7_HUMAN;ROA1_HUMAN	34139.14;33155.19;38746.65	22	20.6444	21.1183	21.4233	23.3362	22.481	23.0463
+	3.09932	1.88735	ZNF638	Homo sapiens	Zinc finger protein 638	ZN638_HUMAN	220625	21	15.3739	15.617	15.8807	17.7472	17.5414	17.2451
	0.918232	1.87421	DESI1	Homo sapiens	Desumoylating isopeptidase 1	DESI1_HUMAN	18262.7	2	11.5358	11.5485	11.5171	14.3884	11.5018	14.3338
+	1.9253	1.87234	PROCR	Homo sapiens	Endothelial protein C receptor	EPCR_HUMAN	26671.4	2	11.1606	11.8822	10.909	13.4837	12.5648	13.5203
+	1.17097	1.87137	UQCRB	Homo sapiens	Cytochrome b-c1 complex subunit 7	QCR7_HUMAN	13530.5	7	16.4013	14.7608	16.011	18.0561	16.4708	18.2603
+	2.18917	1.87084	PATZ1	Homo sapiens	POZ-, AT hook-, and zinc finger-containing protein 1	PATZ1_HUMAN	74060	2	11.8394	11.3195	11.0395	13.814	12.9819	13.015
+	1.46795	1.86391	KCTD21	Homo sapiens	Potassium channel tetramerization domain containing 21 (Fragment);Potassium channel tetramerization domain containing 21 (Fragment);Potassium channel tetramerization domain containing 21 (Fragment);BTB/POZ domain-containing protein KCTD21	E9PJJ5_HUMAN;E9PMS5_HUMAN;E9PRT1_HUMAN;KCD21_HUMAN	18739.56;13040.96;15871.12;29642.97	2	11.3727	12.0538	11.3021	13.8024	12.3813	14.1365
+	2.65298	1.86255	PRRC1	Homo sapiens	Protein PRRC1	PRRC1_HUMAN	46701.2	9	15.9876	15.7381	16.0836	17.8042	17.3696	18.2232
+	1.37013	1.85985	ARHGEF12	Homo sapiens	Rho guanine nucleotide exchange factor 12	E9PMR6_HUMAN;ARHGC_HUMAN	161908.72;173232.31	13	14.6668	14.5778	15.3625	16.0929	16.1998	17.894
+	4.81094	1.85275	EWSR1	Homo sapiens	EWS RNA binding protein 1;RNA-binding protein EWS	B0QYK0_HUMAN;EWS_HUMAN	64929.37;68478.24	8	17.89	18.0676	17.976	19.7453	19.9305	19.8159
+	1.69698	1.85199	ERI1	Homo sapiens	3'-5' exoribonuclease 1	ERI1_HUMAN	40063.9	10	15.1211	14.6939	15.6976	17.6429	16.2736	17.1519
+	1.40703	1.85151	LMTK2	Homo sapiens	Serine/threonine-protein kinase LMTK2	LMTK2_HUMAN	164900	10	14.4697	13.6908	15.5217	16.2415	15.9861	17.0091
	0.859128	1.85053	CDK5RAP2	Homo sapiens	CDK5 regulatory subunit-associated protein 2	A0A8I5KRU7_HUMAN;A0A8I5KTP5_HUMAN;A0A8I5KXG0_HUMAN;A0A8I5QKL1_HUMAN;CK5P2_HUMAN	208517.67;212293.81;211251.57;214908.44;215037.55	9	14.8159	15.0683	14.3853	15.9485	15.3351	18.5375
+	2.56393	1.85023	CBX8	Homo sapiens	Chromobox protein homolog 8	CBX8_HUMAN	43395.7	3	12.2882	13.1189	12.6168	14.809	14.3702	14.3955
	0.589354	1.84842	H2BC12;H2BC12L;H2BC5;H2BC4;H2BC18;H2BC9;H2BC15;H2BC14;H2BC13;H2BC15	Homo sapiens	Histone H2B type 1-K;Histone H2B type F-S;Histone H2B type 1-D;Histone H2B type 1-C/E/F/G/I;Histone H2B type 2-F;Histone H2B type 1-H;Histone H2B type 1-N;Histone H2B type 1-M;Histone H2B type 1-L;Histone H2B	H2B1K_HUMAN;H2BFS_HUMAN;H2B1D_HUMAN;H2B1C_HUMAN;H2B2F_HUMAN;H2B1H_HUMAN;H2B1N_HUMAN;H2B1M_HUMAN;H2B1L_HUMAN;U3KQK0_HUMAN	13890.13;13944.19;13936.16;13906.13;13920.16;13892.11;13922.13;13989.27;13952.2;18803.89	6	22.2205	22.5741	22.2515	26.9851	22.9368	22.6693
+	1.30703	1.84726	SPTBN1	Homo sapiens	Spectrin beta chain, non-erythrocytic 1	SPTB2_HUMAN	274609	77	17.7652	17.8426	19.1611	20.9852	19.3211	20.0044
+	2.11687	1.84522	WDR26	Homo sapiens	WD repeat domain 26	A0A499FIZ0_HUMAN	81358	23	18.1247	17.9849	18.8085	20.1625	19.6778	20.6134
+	1.85607	1.84013	BRMS1	Homo sapiens	BRMS1 transcriptional repressor and anoikis regulator (Fragment);BRMS1 transcriptional repressor and anoikis regulator;BRMS1 transcriptional repressor and anoikis regulator (Fragment);Breast cancer metastasis-suppressor 1	E9PJF5_HUMAN;G5E9I4_HUMAN;H0YCF7_HUMAN;BRMS1_HUMAN	28306.47;33714.92;NaN;28460.64	2	12.8684	12.6032	11.4637	14.0387	14.0862	14.3309
+	2.95695	1.83792	NUSAP1	Homo sapiens	Nucleolar and spindle-associated protein 1	NUSAP_HUMAN	49451.8	12	14.7518	15.4934	14.9891	16.91	16.9422	16.8959
	0.465343	1.83643	HAUS4	Homo sapiens	HAUS augmin-like complex subunit 4	HAUS4_HUMAN	42399.9	10	20.2618	15.2274	18.4057	20.279	21.0067	18.1184
+	1.61804	1.83431	SPRY4	Homo sapiens	Sprouty RTK signaling antagonist 4;Protein sprouty homolog 4	A0A0C4DFS6_HUMAN;SPY4_HUMAN	34929.13;32541.38	4	14.2036	13.2484	14.4724	16.1437	15.0855	16.1981
+	2.03758	1.83234	TM7SF2	Homo sapiens	Transmembrane 7 superfamily member 2 (Fragment);Transmembrane 7 superfamily member 2 (Fragment);Delta(14)-sterol reductase TM7SF2	E9PLS9_HUMAN;E9PS18_HUMAN;ERG24_HUMAN	30448.83;23781.12;46405.89	2	12.9264	13.3253	13.3326	15.2902	14.3072	15.4839
+	1.67039	1.83011	CCDC127	Homo sapiens	Coiled-coil domain-containing protein 127	CC127_HUMAN	30834.3	6	13.2193	13.5308	14.7089	15.5069	15.3855	16.057
+	3.14211	1.82549	UTP18	Homo sapiens	U3 small nucleolar RNA-associated protein 18 homolog	UTP18_HUMAN	62003.6	19	16.7081	16.6065	16.5326	18.7152	18.0814	18.5272
+	1.85133	1.81511	SCAI	Homo sapiens	Protein SCAI	SCAI_HUMAN	70399.5	2	12.1735	11.6674	12.9099	13.9057	13.7451	14.5454
	1.12775	1.81451	UBQLN4	Homo sapiens	Ubiquilin-4	UBQL4_HUMAN	63852.9	10	14.7839	14.6845	16.7411	17.1903	16.6213	17.8414
	1.0431	1.80734	;PCLAF;PCLAF	Homo sapiens	PCNA-associated factor	A0A0U1RQM0_HUMAN;H0YMA4_HUMAN;PAF15_HUMAN	12664.37;12397.9;11986.49	4	13.0446	15.2459	12.6317	15.5576	15.3356	15.4511
	1.10907	1.80532	TMEM259	Homo sapiens	Transmembrane protein 259;Membralin	A0A0A0MTU3_HUMAN;MBRL_HUMAN	46220.39;67888.66	6	14.1024	15.0935	14.4618	16.5755	15.0365	17.4618
	0.753324	1.80233	DYNC2I2	Homo sapiens	Cytoplasmic dynein 2 intermediate chain 2	DC2I2_HUMAN	57800.5	8	15.6388	17.6887	15.8329	16.5109	18.5454	19.5111
+	2.90812	1.80148	RUVBL1	Homo sapiens	RuvB-like 1	RUVB1_HUMAN	50228	30	21.0375	21.1238	21.4009	23.0124	22.6451	23.3091
	0.835538	1.79842	RUBCN	Homo sapiens	Rubicon autophagy regulator (Fragment);Run domain Beclin-1-interacting and cysteine-rich domain-containing protein	H0Y6E6_HUMAN;RUBIC_HUMAN	NaN;108621.69	2	12.0007	14.6258	14.3585	16.5122	14.6626	15.2054
	0.878354	1.79838	FBXO3	Homo sapiens	F-box protein 3;F-box only protein 3	E9PJM3_HUMAN;FBX3_HUMAN	49153.23;54560.52	2	11.2401	11.2196	11.219	13.4537	11.201	14.419
	0.731035	1.79438	NES	Homo sapiens	Nestin	NEST_HUMAN	177439	37	16.3544	16.4079	16.2173	20.2919	16.5369	17.534
+	1.70272	1.7876	TTLL12	Homo sapiens	Tubulin--tyrosine ligase-like protein 12	TTL12_HUMAN	74403.6	14	15.2995	15.0276	15.4017	16.1185	17.3526	17.6205
+	2.46137	1.78723	LIN28B	Homo sapiens	Lin-28 homolog B;Protein lin-28 homolog B	A0A1B0GVD3_HUMAN;LN28B_HUMAN	27957.6;27083.64	9	15.6064	15.5251	16.2362	17.448	17.3474	17.9339
	0.73904	1.78409	SNRNP35	Homo sapiens	U11/U12 small nuclear ribonucleoprotein 35 kDa protein	U1SBP_HUMAN	29450.3	2	11.5276	11.2817	12.419	11.5007	14.0502	15.0298
+	1.35532	1.78102	ZNF512	Homo sapiens	Zinc finger protein 512	G3XAG1_HUMAN;ZN512_HUMAN	64595.04;64682.12	6	13.2874	14.7726	14.3615	16.4685	16.2129	15.0831
+	1.61434	1.7803	ADAR	Homo sapiens	Adenosine deaminase RNA specific;Double-stranded RNA-specific adenosine deaminase	A0A7P0Z4F9_HUMAN;DSRAD_HUMAN	101537.8;136066.37	21	17.0839	16.7524	16.9004	19.6783	18.11	18.2893
	0.724726	1.77778	HMGN1	Homo sapiens	Non-histone chromosomal protein HMG-14	HMGN1_HUMAN	10658.9	5	13.8386	13.4732	14.0116	17.6812	15.0413	13.9342
+	2.81983	1.76597	RSAD1	Homo sapiens	Radical S-adenosyl methionine domain-containing protein 1, mitochondrial	RSAD1_HUMAN	48713.5	6	13.7622	13.628	14.3326	15.8226	15.5829	15.6152
+	2.65297	1.764	DCAF7	Homo sapiens	DDB1 and CUL4 associated factor 7;DDB1 and CUL4 associated factor 7;DDB1- and CUL4-associated factor 7	A0A087WWI6_HUMAN;A0A8I5KRG1_HUMAN;DCAF7_HUMAN	33985.63;34719.44;38926.17	13	17.2737	17.3025	17.8261	19.5867	19.0284	19.0793
+	2.77663	1.76335	LARP1	Homo sapiens	La-related protein 1	LARP1_HUMAN	123510	46	19.9453	20.4786	20.6227	22.3277	22.0565	21.9525
+	1.80061	1.76303	CDC34	Homo sapiens	Ubiquitin-conjugating enzyme E2 R1	UB2R1_HUMAN	26736.8	4	13.7884	14.1125	13.2858	16.17	15.3935	14.9124
+	2.34485	1.76158	MPHOSPH6	Homo sapiens	M-phase phosphoprotein 6	H3BNT4_HUMAN;MPH6_HUMAN	16848.02;19023.7	7	16.3013	16.1605	16.6323	17.9732	17.7502	18.6554
+	3.27064	1.75522	ALOX12	Homo sapiens	Polyunsaturated fatty acid lipoxygenase ALOX12	LOX12_HUMAN	75694.1	3	12.2209	11.8943	12.2069	13.8217	13.6487	14.1173
	0.980984	1.7538	SUGP1	Homo sapiens	SURP and G-patch domain-containing protein 1	SUGP1_HUMAN	72470.9	6	13.8008	14.6623	15.5785	17.4945	16.5921	15.2164
+	2.12138	1.75278	TEX11	Homo sapiens	Testis-expressed protein 11	TEX11_HUMAN	107889	10	14.1604	14.4943	14.1723	16.088	15.4224	16.5749
+	1.92952	1.75094	RC3H1	Homo sapiens	Roquin-1	RC3H1_HUMAN	125736	5	13.0279	13.5851	14.2921	15.1222	15.3659	15.6699
+	3.30451	1.74624	FMR1	Homo sapiens	Fragile X messenger ribonucleoprotein 1;Fragile X messenger ribonucleoprotein 1;Fragile X messenger ribonucleoprotein 1;Fragile X messenger ribonucleoprotein 1;Fragile X messenger ribonucleoprotein 1;Fragile X mental retardation 1, isoform CRA_e	A0A8I5KT56_HUMAN;A0A8I5KUC2_HUMAN;A0A8I5KWH0_HUMAN;A0A8I5KZ21_HUMAN;A8MQB8_HUMAN;G3V0J0_HUMAN	64251;57015.58;64091.28;66190.24;65821.59;66785.46	6	13.4245	13.7555	13.7907	15.4239	15.604	15.1816
+	1.36761	1.74583	RRS1	Homo sapiens	Ribosome biogenesis regulatory protein homolog	RRS1_HUMAN	41193.3	12	17.41	16.2034	17.5957	19.3216	18.0122	19.1129
+	1.38407	1.74156	NSA2	Homo sapiens	Ribosome biogenesis protein NSA2 homolog	NSA2_HUMAN	30065.5	6	14.4908	15.2505	15.1507	17.7757	16.2404	16.1006
+	2.00212	1.73897	EXOSC8	Homo sapiens	Exosome complex component RRP43	EXOS8_HUMAN	30039.6	13	18.4677	19.0654	19.181	20.215	20.4807	21.2354
+	3.01879	1.7385	TLE3	Homo sapiens	TLE family member 3, transcriptional corepressor;TLE family member 3, transcriptional corepressor;TLE family member 3, transcriptional corepressor;Transducin-like enhancer protein 3	H0YKN8_HUMAN;H0YKT5_HUMAN;H0YL70_HUMAN;TLE3_HUMAN	83937.37;83507.83;84477.93;83416.64	6	13.806	14.0128	14.4516	15.777	15.7601	15.9488
	0.691254	1.73762	RCC1	Homo sapiens	Regulator of chromosome condensation	RCC1_HUMAN	44969	11	14.751	15.0936	15.0199	18.9598	15.3544	15.7632
+	2.85244	1.735	MAGEA1	Homo sapiens	Melanoma-associated antigen 1	MAGA1_HUMAN	34342.1	3	12.6687	12.7439	12.509	14.5641	13.958	14.6045
+	4.18698	1.73459	DDX5	Homo sapiens	Probable ATP-dependent RNA helicase DDX5	J3KTA4_HUMAN;DDX5_HUMAN	69087.12;69148.08	40	22.2446	22.5874	22.4067	24.1754	24.1406	24.1264
+	3.34911	1.73426	PAXIP1	Homo sapiens	PAX-interacting protein 1	PAXI1_HUMAN	121341	14	14.676	14.637	14.2205	16.3535	16.1034	16.2794
+	2.69575	1.73314	JAGN1	Homo sapiens	Protein jagunal homolog 1	JAGN1_HUMAN	21125	3	15.8999	15.4632	15.9423	17.7441	17.1326	17.628
+	4.00621	1.73182	ANXA11	Homo sapiens	Annexin A11	ANX11_HUMAN	54389.7	9	14.9567	15.1933	14.8481	16.6479	16.7483	16.7974
+	2.92112	1.73087	UTP3	Homo sapiens	Something about silencing protein 10	SAS10_HUMAN	54558	14	16.4046	16.8005	16.3407	18.5122	17.9783	18.2479
+	1.39474	1.73078	RSL1D1	Homo sapiens	Ribosomal L1 domain-containing protein 1	RL1D1_HUMAN	54972.5	20	19.6048	18.4371	19.3469	21.7083	20.1381	20.7348
+	1.87268	1.72632	EXOSC6	Homo sapiens	Exosome complex component MTR3	EXOS6_HUMAN	28235.1	12	17.9925	18.4426	18.8748	19.9207	19.7724	20.7958
+	2.46017	1.72593	PURA	Homo sapiens	Transcriptional activator protein Pur-alpha	PURA_HUMAN	34910.8	10	16.5879	17.1103	16.8253	18.1387	18.6161	18.9465
	0.488266	1.72264	DEK	Homo sapiens	DEK oncogene (DNA binding), isoform CRA_b;Protein DEK	H0Y993_HUMAN;DEK_HUMAN	43247.93;42674.28	18	17.1627	19.1678	17.1481	22.2371	18.7609	17.6485
+	1.69645	1.72188	ST6GAL1	Homo sapiens	Beta-galactoside alpha-2,6-sialyltransferase 1	SIAT1_HUMAN	46604.6	4	12.8067	12.9431	12.8017	14.1983	14.0352	15.4835
+	1.81746	1.72168	CTNNAL1	Homo sapiens	Alpha-catulin	CTNL1_HUMAN	81896.4	3	15.6198	14.6593	15.4633	17.3359	17.1986	16.373
+	1.63528	1.71589	RPF2	Homo sapiens	Ribosome production factor 2 homolog	RPF2_HUMAN	35582.9	11	16.2818	15.8089	16.8473	18.5329	17.2989	18.2539
+	1.62017	1.71489	AGO3	Homo sapiens	Protein argonaute-3	AGO3_HUMAN	97360.2	4	15.383	14.9894	13.8427	16.7294	16.2391	16.3912
+	1.95486	1.70921	ZNF326	Homo sapiens	DBIRD complex subunit ZNF326	ZN326_HUMAN	65653.8	7	13.8464	14.73	14.5342	16.5826	15.6439	16.0116
+	2.60784	1.7033	TENT2	Homo sapiens	Terminal nucleotidyltransferase 2;Poly(A) RNA polymerase GLD2	D6RAF2_HUMAN;GLD2_HUMAN	51054.81;56027.65	8	15.4767	16.1393	15.3512	17.436	17.3946	17.2465
+	1.39619	1.70085	HNRNPH3	Homo sapiens	Heterogeneous nuclear ribonucleoprotein H3	HNRH3_HUMAN	36926.5	8	15.6788	15.9393	16.7193	18.6089	16.9683	17.8627
+	2.13281	1.70055	HNRNPAB	Homo sapiens	Heterogeneous nuclear ribonucleoprotein A/B	D6R9P3_HUMAN;D6RBZ0_HUMAN;D6RD18_HUMAN	30302.76;35682.26;30473.91	11	18.6272	18.2876	19.0629	20.3444	19.9287	20.8062
+	2.58279	1.69909	TRIM11	Homo sapiens	E3 ubiquitin-protein ligase TRIM11	TRI11_HUMAN	52774.2	4	13.3298	13.5879	13.5899	15.0986	15.6579	14.8483
+	1.37147	1.69226	NSRP1	Homo sapiens	Nuclear speckle splicing regulatory protein 1	NSRP1_HUMAN	66390.1	10	14.619	14.2328	15.3295	17.2718	15.617	16.3692
+	3.19167	1.69071	ZFR	Homo sapiens	Zinc finger RNA-binding protein	ZFR_HUMAN	117012	29	16.3605	16.1772	16.7146	18.2339	17.9714	18.1191
+	1.82244	1.6899	PKP2	Homo sapiens	Plakophilin-2	PKP2_HUMAN	97414.9	8	13.4964	13.4523	13.5851	15.8288	15.3496	14.4251
+	2.00681	1.68904	ZCCHC3	Homo sapiens	Zinc finger CCHC domain-containing protein 3	ZCHC3_HUMAN	43547.4	14	15.6287	15.9472	16.5396	17.431	17.5288	18.2229
+	1.77294	1.68861	BCOR	Homo sapiens	BCL6 corepressor;BCL6 corepressor;BCL-6 corepressor	H7C231_HUMAN;H7C2V9_HUMAN;BCOR_HUMAN	190221.38;184651.49;192188.63	20	15.4954	16.1743	15.353	17.7755	17.635	16.6781
+	1.9134	1.68491	YWHAH	Homo sapiens	14-3-3 protein eta	1433F_HUMAN	28218.7	18	19.7111	20.3439	20.3677	22.0039	21.1995	22.2741
	0.828799	1.68418	SAFB2	Homo sapiens	Scaffold attachment factor B2	SAFB2_HUMAN	107473	13	15.0184	16.8615	16.0325	19.0646	16.3846	17.5157
	0.848702	1.68391	NSFL1C	Homo sapiens	NSFL1 cofactor p47	NSF1C_HUMAN	40572.8	6	12.754	13.319	13.0342	15.0106	13.0235	16.1248
+	2.17118	1.68217	BRCA2	Homo sapiens	Breast cancer type 2 susceptibility protein	A0A7P0T9D7_HUMAN;BRCA2_HUMAN	384230.28;384230.28	13	14.2745	14.6803	15.3797	16.3629	16.5272	16.491
+	1.59409	1.68164	DAPK3	Homo sapiens	Death-associated protein kinase 3	DAPK3_HUMAN	52535.7	4	11.9279	12.8173	12.436	14.7474	14.1451	13.3336
+	1.17904	1.68125	ZNHIT3	Homo sapiens	Zinc finger HIT domain-containing protein 3	ZNHI3_HUMAN	17607.3	4	13.6956	14.1454	14.4139	14.7312	15.6408	16.9266
+	1.21259	1.68047	ANP32E	Homo sapiens	Acidic leucine-rich nuclear phosphoprotein 32 family member E	AN32E_HUMAN	30692.5	3	12.788	13.4063	13.3136	13.7747	15.9298	14.8448
+	1.49917	1.67806	FBRS	Homo sapiens	Fibrosin;Probable fibrosin-1	J3KNZ9_HUMAN;FBRS_HUMAN	103769.32;48388.34	5	12.6505	13.1435	13.0142	15.5916	14.2765	13.9742
	1.03535	1.67579	SRSF1	Homo sapiens	Serine/arginine-rich splicing factor 1	J3KTL2_HUMAN;SRSF1_HUMAN	28329.17;27744.57	12	16.856	18.8884	18.7155	20.4769	19.1192	19.8912
+	1.55984	1.67474	TERF2IP	Homo sapiens	Telomeric repeat-binding factor 2-interacting protein 1	TE2IP_HUMAN	44260	8	13.9531	14.2142	14.0164	16.6217	15.6476	14.9386
	1.15044	1.66975	CACTIN	Homo sapiens	Splicing factor Cactin	CATIN_HUMAN	88701.7	3	11.8317	12.9922	11.8113	13.2312	13.417	14.9963
+	4.82781	1.66758	CASP2	Homo sapiens	Caspase-2	CASP2_HUMAN	50685.3	12	15.2639	15.2264	15.2122	16.9033	16.7893	17.0127
+	1.5094	1.6668	XYLB	Homo sapiens	Xylulose kinase	A0A3B3IRM4_HUMAN;XYLB_HUMAN	60069;58382.17	2	11.1085	12.4244	11.4839	12.6836	13.651	13.6826
+	2.36568	1.66581	MIB1	Homo sapiens	E3 ubiquitin-protein ligase MIB1	MIB1_HUMAN	110136	10	13.9299	14.3525	14.3363	15.4071	16.2637	15.9454
	0.981069	1.66559	SAMHD1	Homo sapiens	Deoxynucleoside triphosphate triphosphohydrolase SAMHD1	SAMH1_HUMAN	72200.5	24	17.6413	17.5725	18.4223	20.9882	18.4859	19.1588
+	1.18039	1.66504	PYGB	Homo sapiens	Glycogen phosphorylase, brain form	PYGB_HUMAN	96695.9	9	13.803	14.811	16.0729	16.3951	16.57	16.717
+	1.70965	1.66485	TRIM59;;TRIM59	Homo sapiens	Tripartite motif containing 59;Intraflagellar transport protein 80 homolog;Tripartite motif-containing protein 59	F5GZP3_HUMAN;H3BRJ5_HUMAN;TRI59_HUMAN	37724.57;108680.98;47113.94	9	15.427	14.6611	15.525	17.446	16.2489	16.9128
	0.527901	1.66102	HMGN2	Homo sapiens	Non-histone chromosomal protein HMG-17	HMGN2_HUMAN	9392.67	3	12.7907	13.7399	12.4695	17.3138	13.5326	13.1367
+	2.73633	1.66074	TBL3	Homo sapiens	Transducin beta-like protein 3	TBL3_HUMAN	89034.7	41	19.8246	19.2998	19.5637	21.4395	20.8923	21.3385
+	2.2186	1.65769	LDB1	Homo sapiens	LIM domain binding 1;LIM domain-binding protein 1	A0A6E1WJ75_HUMAN;LDB1_HUMAN	46336.34;46532.59	7	14.5935	15.149	15.5154	17.0535	16.6584	16.519
+	1.56083	1.6562	SPC24	Homo sapiens	Kinetochore protein Spc24	SPC24_HUMAN	22443.2	9	15.4215	15.7216	16.2481	18.3018	17.0457	17.0123
+	1.71633	1.65423	MMAB	Homo sapiens	Corrinoid adenosyltransferase MMAB	MMAB_HUMAN	27388.2	4	12.3549	13.3812	13.2506	14.3827	14.3305	15.2361
+	2.39921	1.65284	GLA	Homo sapiens	Alpha-galactosidase;Alpha-galactosidase;Alpha-galactosidase;Alpha-galactosidase A	A0A3B3IUC4_HUMAN;A0A6Q8PFA9_HUMAN;A0A6Q8PHD1_HUMAN;AGAL_HUMAN	53283.92;47482.38;41467.36;48766.76	2	11.4244	12.0341	11.3538	13.1199	13.6029	13.048
+	1.9863	1.65087	MYL6	Homo sapiens	Myosin light chain 6;Myosin light chain 6;Myosin light polypeptide 6	F8W1R7_HUMAN;G3V1V0_HUMAN;MYL6_HUMAN	16290.29;18037.19;16930.05	10	17.2988	17.4907	17.7628	19.6124	18.5098	19.3827
+	2.75723	1.6508	SEC24A	Homo sapiens	Protein transport protein Sec24A	SC24A_HUMAN	119749	3	12.6013	12.9377	12.6073	14.0201	14.3942	14.6844
+	3.4809	1.64541	NAT10	Homo sapiens	RNA cytidine acetyltransferase	NAT10_HUMAN	115730	49	19.4851	19.892	19.6376	21.4785	21.2357	21.2368
+	2.20608	1.6435	WDR74	Homo sapiens	WD repeat-containing protein 74	WDR74_HUMAN	42441.2	18	15.8107	16.0615	15.8284	18.1432	17.2975	17.1903
+	2.72901	1.64314	PURB	Homo sapiens	Transcriptional activator protein Pur-beta	PURB_HUMAN	33240.8	7	14.8361	14.7731	14.872	16.4041	16.1212	16.8853
+	2.25843	1.64301	EPB41L5	Homo sapiens	Band 4.1-like protein 5	E41L5_HUMAN	81856.2	4	12.6421	12.5793	12.9256	13.8412	14.4227	14.8123
+	1.93206	1.64293	DKC1	Homo sapiens	Dyskerin pseudouridine synthase 1;H/ACA ribonucleoprotein complex subunit DKC1	A0A8Q3WLC8_HUMAN;DKC1_HUMAN	56180.42;57674.09	20	17.0388	17.3212	17.4528	19.6166	18.5062	18.6188
+	1.51634	1.64288	ACIN1	Homo sapiens	Apoptotic chromatin condensation inducer 1;Apoptotic chromatin condensation inducer in the nucleus;Apoptotic chromatin condensation inducer 1	E7EQT4_HUMAN;ACINU_HUMAN;S4R3H4_HUMAN	147362.61;151861.51;145442.24	23	16.7228	16.286	16.4604	19.0833	17.497	17.8175
+	1.72064	1.64135	SPOUT1	Homo sapiens	Putative methyltransferase C9orf114	CI114_HUMAN	42008.7	9	15.2528	15.5294	16.4111	17.4717	16.8927	17.753
+	2.86984	1.63921	NXF1	Homo sapiens	Nuclear RNA export factor 1 (Fragment);Nuclear RNA export factor 1	E9PIN3_HUMAN;NXF1_HUMAN	68107.23;70182.36	13	15.5306	15.6007	15.6421	17.0485	17.0063	17.6363
+	1.69373	1.63695	CASC3	Homo sapiens	Protein CASC3	CASC3_HUMAN	76278	4	13.0556	13.9409	12.5256	14.5811	15.0869	14.7649
+	2.44465	1.6327	MPHOSPH10	Homo sapiens	U3 small nucleolar ribonucleoprotein protein MPP10	MPP10_HUMAN	78863.8	14	16.477	16.3256	16.7017	18.6011	18.0171	17.7842
+	1.52193	1.63211	MECP2	Homo sapiens	Methyl-CpG-binding protein 2	MECP2_HUMAN	52440.6	3	12.2996	12.8724	12.4358	14.9856	13.3784	14.1401
+	1.75473	1.63177	RBMX	Homo sapiens	RNA-binding motif protein, X chromosome	RBMX_HUMAN	42331.8	16	19.2133	18.8811	19.0255	21.4394	20.0505	20.5254
+	2.24521	1.63117	SRSF10	Homo sapiens	Serine/arginine-rich splicing factor 10;Serine and arginine rich splicing factor 10	SRS10_HUMAN;Q5JRI1_HUMAN	31300.54;20913.08	2	14.4995	14.5529	15.3993	16.5741	16.3026	16.4685
+	1.81997	1.62788	ITPK1	Homo sapiens	Inositol-tetrakisphosphate 1-kinase	ITPK1_HUMAN	45621.1	5	14.3328	15.0998	13.7994	16.001	15.8339	16.2807
	0.786525	1.62581	MKI67	Homo sapiens	Proliferation marker protein Ki-67	KI67_HUMAN	358694	54	16.626	16.8605	16.6196	20.186	17.7465	17.051
	0.739165	1.62561	MAK16	Homo sapiens	Protein MAK16 homolog	MAK16_HUMAN	35368.6	5	12.6901	13.136	12.6472	16.2066	14.3871	12.7565
	0.699114	1.6246	PPIP5K1	Homo sapiens	Inositol hexakisphosphate and diphosphoinositol-pentakisphosphate kinase;Inositol hexakisphosphate and diphosphoinositol-pentakisphosphate kinase;Inositol hexakisphosphate and diphosphoinositol-pentakisphosphate kinase;Inositol hexakisphosphate and diphosphoinositol-pentakisphosphate kinase 1	A0A8J8ZH50_HUMAN;B7WPL9_HUMAN;F8W9A8_HUMAN;VIP1_HUMAN	166043.31;158985.39;156650.73;159521.06	2	11.8408	14.8463	11.7702	13.8534	14.8884	14.5894
+	1.2794	1.62443	ARHGAP11A	Homo sapiens	Rho GTPase-activating protein 11A	RHGBA_HUMAN	113866	6	13.4911	14.2476	13.0731	16.0985	15.1694	14.4172
+	2.52007	1.62353	RBBP5	Homo sapiens	Retinoblastoma-binding protein 5	RBBP5_HUMAN	59152.6	12	16.074	16.3046	16.5814	18.0696	17.5411	18.2198
+	2.44582	1.6223	PRKAR1B	Homo sapiens	cAMP-dependent protein kinase type I-beta regulatory subunit	KAP1_HUMAN	43072.9	9	15.0459	15.7451	15.7198	17.1162	17.36	16.9015
+	2.16138	1.62059	MIS12	Homo sapiens	Protein MIS12 homolog	MIS12_HUMAN	24139.9	8	14.5645	15.0146	15.2208	16.4609	16.1741	17.0266
+	2.11571	1.62054	MBLAC2	Homo sapiens	Acyl-coenzyme A thioesterase MBLAC2	MBLC2_HUMAN	31371.5	10	16.2944	15.7196	16.2006	17.342	17.5035	18.2307
	0.913452	1.61514	HSPA4	Homo sapiens	Heat shock 70 kDa protein 4	HSP74_HUMAN	94330.9	40	17.9283	18.0361	19.0783	19.1942	19.2523	21.4416
+	3.06891	1.61441	RIPK1	Homo sapiens	Receptor-interacting serine/threonine-protein kinase 1	RIPK1_HUMAN	75930.9	26	17.5726	17.9851	17.463	19.2978	19.4287	19.1373
+	1.45594	1.61331	TMEM128	Homo sapiens	Transmembrane protein 128	TM128_HUMAN	18822	2	13.0676	12.116	11.3297	13.7184	13.6341	14.0007
+	2.57069	1.6132	BRI3BP	Homo sapiens	BRI3 binding protein;BRI3-binding protein	A0A5F9ZHY7_HUMAN;BRI3B_HUMAN	NaN;27835.53	3	14.2095	14.4248	14.8754	16.338	15.8462	16.1651
+	1.37759	1.61218	SERPINB12	Homo sapiens	Serpin B12	SPB12_HUMAN	46276.4	11	16.9193	17.1261	18.2632	19.4805	19.3136	18.3511
+	2.46507	1.6116	NEMP1	Homo sapiens	Nuclear envelope integral membrane protein 1	NEMP1_HUMAN	50640	3	12.7848	12.4863	12.5558	14.7037	14.0319	13.9261
+	2.15968	1.61109	SPATS2	Homo sapiens	Spermatogenesis-associated serine-rich protein 2	SPAS2_HUMAN	59544.7	6	13.4828	13.4691	14.0377	15.5599	15.4942	14.7688
+	1.74051	1.60918	ECSIT	Homo sapiens	Evolutionarily conserved signaling intermediate in Toll pathway, mitochondrial	ECSIT_HUMAN	49148.1	9	15.954	14.7965	15.7364	17.153	16.7042	17.4572
	1.13842	1.60516	OPA3	Homo sapiens	Optic atrophy 3 protein	OPA3_HUMAN	19996.2	6	17.3368	16.9208	17.7476	20.0793	17.9522	18.7892
+	2.97293	1.60379	HNRNPM	Homo sapiens	Heterogeneous nuclear ribonucleoprotein M	HNRPM_HUMAN	77515.5	56	23.7039	23.8922	24.2174	25.4194	25.4328	25.7726
+	3.13586	1.60316	KLHL22	Homo sapiens	Kelch-like protein 22	KLH22_HUMAN	71666.7	3	12.1719	12.4848	12.2024	13.9879	13.6137	14.0669
+	1.8671	1.60312	HNRNPD	Homo sapiens	Heterogeneous nuclear ribonucleoprotein D (Fragment);Heterogeneous nuclear ribonucleoprotein D0	A0A994J4R1_HUMAN;HNRPD_HUMAN	NaN;38434.16	16	19.1641	19.4661	20.1073	21.1897	20.7282	21.6289
+	2.29428	1.60164	UTP4	Homo sapiens	U3 small nucleolar RNA-associated protein 4 homolog	UTP4_HUMAN	76890.2	24	18.2542	18.1602	17.8782	20.2274	19.4213	19.4488
+	2.46143	1.6014	COPS6	Homo sapiens	COP9 signalosome complex subunit 6	E7EM64_HUMAN;CSN6_HUMAN	36064.34;36163.47	9	15.309	16.0613	15.5294	17.4637	17.0121	17.2282
	0.888769	1.59897	H1-5	Homo sapiens	Histone H1.5	H15_HUMAN	22580.2	5	18.7951	18.9924	18.1657	21.841	19.6108	19.2984
	0.488782	1.59819	DYNLRB1	Homo sapiens	Dynein light chain roadblock-type 1	B1AKR6_HUMAN;DLRB1_HUMAN	16252.77;10921.6	2	15.1599	13.3672	11.1077	15.9829	13.2605	15.186
	0.845224	1.59743	FTL	Homo sapiens	Ferritin light chain	FRIL_HUMAN	20019.7	2	12.3674	13.2931	12.6444	15.5292	14.8179	12.75
+	1.23396	1.59696	MAP2K4	Homo sapiens	Dual specificity mitogen-activated protein kinase kinase 4	MP2K4_HUMAN	44287.7	6	13.5298	13.9602	15.3032	15.5085	15.6385	16.437
+	1.55392	1.59229	GALC	Homo sapiens	Galactocerebrosidase	GALC_HUMAN	77063.5	21	18.0653	16.9184	17.8964	19.1195	18.7422	19.7952
+	1.58688	1.59169	SFT2D3	Homo sapiens	Vesicle transport protein SFT2C	SFT2C_HUMAN	21789.7	3	14.9888	13.628	14.0624	16.0288	15.367	16.0585
+	1.39891	1.59169	SKIC8	Homo sapiens	Superkiller complex protein 8	SKI8_HUMAN	33580.6	6	15.7356	15.8707	15.6162	16.3344	18.1156	17.5476
+	1.66653	1.59109	VPS33A	Homo sapiens	Vacuolar protein sorting-associated protein 33A	VP33A_HUMAN	67610.9	28	17.6329	17.8103	17.7116	19.1061	18.6846	20.1373
+	1.22148	1.59089	KRT18	Homo sapiens	Keratin, type I cytoskeletal 18	K1C18_HUMAN	48057.8	27	20.0126	19.8089	20.2123	22.7951	20.8824	21.129
	0.730089	1.59089	ERMP1	Homo sapiens	Endoplasmic reticulum metallopeptidase 1	A0A8I5KUT1_HUMAN;A0A8I5KXJ0_HUMAN;A0A8I5KYJ3_HUMAN;A0A8I5QJT4_HUMAN;A0A8I5QL16_HUMAN;ERMP1_HUMAN	99606.53;86607.12;99200.09;78315.71;97062.5;100231.32	18	16.7991	16.5971	17.9544	20.3205	17.1932	18.6096
	0.771518	1.5903	NFE2	Homo sapiens	Nuclear factor, erythroid 2 (Fragment);Transcription factor NF-E2 45 kDa subunit	F8W1N9_HUMAN;NFE2_HUMAN	38201.15;41472.75	2	14.167	14.2621	11.5633	15.6051	14.4908	14.6674
+	2.08497	1.59008	PPP4C	Homo sapiens	Serine/threonine-protein phosphatase 4 catalytic subunit	PP4C_HUMAN	35079.9	8	15.3641	14.6264	14.9168	16.8011	16.0669	16.8096
+	2.13497	1.58965	ZNHIT2	Homo sapiens	Zinc finger HIT domain-containing protein 2	ZNHI2_HUMAN	42883.6	6	14.8716	13.9415	14.8554	16.2335	16.0005	16.2035
+	3.57969	1.58945	SCO2	Homo sapiens	Protein SCO2 homolog, mitochondrial	SCO2_HUMAN	29809.9	6	15.906	15.7645	15.8448	17.4184	17.2176	17.6476
+	2.08424	1.58617	ETFDH	Homo sapiens	Electron transfer flavoprotein-ubiquinone oxidoreductase;Electron transfer flavoprotein-ubiquinone oxidoreductase, mitochondrial	A0A804HJK8_HUMAN;ETFD_HUMAN	68744.86;68495.42	18	16.2827	15.9093	16.9644	17.9513	17.8026	18.161
+	1.46936	1.58373	HTRA2	Homo sapiens	Serine protease HTRA2, mitochondrial (Fragment);HtrA serine peptidase 2;Serine protease HTRA2, mitochondrial	A0A0C4DG44_HUMAN;A0A8Q3SIX7_HUMAN;HTRA2_HUMAN	45112.51;45356.78;48840.85	6	13.0438	13.5028	13.2617	14.048	14.7963	15.7151
	1.08542	1.58321	HGS	Homo sapiens	Hepatocyte growth factor-regulated tyrosine kinase substrate;Hepatocyte growth factor-regulated tyrosine kinase substrate;Hepatocyte growth factor-regulated tyrosine kinase substrate;Hepatocyte growth factor-regulated tyrosine kinase substrate;Hepatocyte growth factor-regulated tyrosine kinase substrate;Hepatocyte growth factor-regulated tyrosine kinase substrate;Hepatocyte growth factor-regulate…	A0A7I2V2D8_HUMAN;A0A7I2V2K2_HUMAN;A0A7I2V2R9_HUMAN;A0A7I2V2W5_HUMAN;A0A7I2V3F9_HUMAN;A0A7I2V3J3_HUMAN;A0A7I2V3Z1_HUMAN;A0A7I2V5A2_HUMAN;A0A7I2V5A3_HUMAN;A0A7I2V637_HUMAN;A0A7I2V6E0_HUMAN;A0A7I2YQD1_HUMAN;I3L1P5_HUMAN;HGS_HUMAN	85240.95;82339.67;85369.08;85249.99;84584.18;86571.38;76627.21;84143.82;88740.32;88155.17;78675.4;52067.69;60716.49;86192.02	9	14.3542	14.3893	14.9335	16.3847	14.898	17.144
+	1.29739	1.58309	CT45A10	Homo sapiens	Cancer/testis antigen family 45 member A10	CT45A_HUMAN	21145.5	8	17.9359	17.429	19.2604	19.7821	19.5016	20.0909
	0.597324	1.58285	SELENOI	Homo sapiens	Selenoprotein I (Fragment);Ethanolaminephosphotransferase 1	C9JAG1_HUMAN;EPT1_HUMAN	20557.11;45228.82	2	13.323	14.1112	17.0919	16.6669	16.7735	15.8341
	1.11704	1.58212	UPRT	Homo sapiens	Uracil phosphoribosyltransferase homolog	E9PSD7_HUMAN;UPP_HUMAN	19485.7;33786.44	3	13.8696	15.044	15.7506	17.2235	16.0434	16.1436
+	2.34209	1.58093	ILF2	Homo sapiens	Interleukin enhancer-binding factor 2	ILF2_HUMAN	43062.1	25	20.1977	20.8277	21.0769	22.2946	22.1279	22.4225
+	3.58259	1.57943	FAM193A	Homo sapiens	Family with sequence similarity 193 member A	A0A1B0GVL4_HUMAN	166372	28	18.0676	18.0136	18.1685	19.9045	19.5196	19.564
+	1.6811	1.57865	SAV1	Homo sapiens	Protein salvador homolog 1	SAV1_HUMAN	44634	8	13.5905	13.5081	14.6332	15.1598	15.3866	15.9213
+	2.17666	1.57757	YBEY	Homo sapiens	Endoribonuclease YbeY	YBEY_HUMAN	19298.1	2	13.4603	13.3957	12.8928	14.6602	14.5081	15.3132
+	2.42339	1.57549	MAEA	Homo sapiens	E3 ubiquitin-protein transferase MAEA	MAEA_HUMAN	45287.3	20	17.4168	17.333	17.6457	19.1927	18.5645	19.3647
+	1.40994	1.57549	RRP8	Homo sapiens	Ribosomal RNA-processing protein 8	RRP8_HUMAN	50714.8	10	15.3679	14.3827	15.5746	17.0345	15.9473	17.0699
+	2.04685	1.57521	IGF2BP3	Homo sapiens	Insulin-like growth factor 2 mRNA-binding protein 3	IF2B3_HUMAN	63705	27	19.894	20.3538	20.8813	21.7137	21.8618	22.2791
+	1.41817	1.57519	FAH	Homo sapiens	Fumarylacetoacetase	FAAA_HUMAN	46374.3	3	12.7211	12.0749	12.8224	13.4502	13.893	15.0007
+	2.76285	1.5742	FBXO45	Homo sapiens	F-box/SPRY domain-containing protein 1	FBSP1_HUMAN	30632.7	5	13.9846	13.5806	13.8982	15.5747	15.5591	15.0522
	1.03253	1.57228	PDCD7	Homo sapiens	Programmed cell death protein 7	PDCD7_HUMAN	54700	2	11.0799	11.6376	12.1096	12.4219	14.4753	12.6468
+	2.43082	1.5719	HSPA1B;HSPA1A;HSPA1B	Homo sapiens	Heat shock 70 kDa protein 1B;Heat shock 70 kDa protein 1A;Heat shock 70 kDa protein 1B	A0A0G2JIW1_HUMAN;HS71A_HUMAN;HS71B_HUMAN	70109.28;70052.23;70052.23	33	22.7036	22.9159	23.3125	24.5133	24.2442	24.8902
+	2.68993	1.56888	GBF1	Homo sapiens	Golgi brefeldin A resistant guanine nucleotide exchange factor 1;Golgi brefeldin A resistant guanine nucleotide exchange factor 1;Golgi brefeldin A resistant guanine nucleotide exchange factor 1;Golgi brefeldin A resistant guanine nucleotide exchange factor 1;Golgi-specific brefeldin A-resistance guanine nucleotide exchange factor 1	A0A669KB10_HUMAN;A0A669KBG8_HUMAN;A0A7I2YQM2_HUMAN;A0A7P0RGV0_HUMAN;GBF1_HUMAN	209213.08;210169.32;202813.61;206574.02;206445.89	48	18.3164	18.3734	18.736	20.2304	19.6916	20.2105
	0.628597	1.56824	;ARPC1B;ARPC1B;ARPC1B	Homo sapiens	Actin-related protein 2/3 complex subunit 1A;Actin related protein 2/3 complex subunit 1B (Fragment);Actin related protein 2/3 complex subunit 1B;Actin-related protein 2/3 complex subunit 1B	A0A1W2PNV4_HUMAN;C9JEY1_HUMAN;C9K057_HUMAN;ARC1B_HUMAN	75873.28;36933.06;38775.19;40949.78	5	12.3383	15.302	14.9319	16.1315	14.5366	16.6088
+	1.53698	1.56759	CCDC86	Homo sapiens	Coiled-coil domain-containing protein 86	CCD86_HUMAN	40235.6	10	15.8521	15.3167	15.324	17.9366	16.6226	16.6364
+	2.93042	1.56758	SEC16A	Homo sapiens	Protein transport protein Sec16A	SC16A_HUMAN	251894	85	20.6031	20.4964	21.033	22.2136	22.155	22.4667
+	1.98135	1.56708	MCM6	Homo sapiens	DNA replication licensing factor MCM6	MCM6_HUMAN	92889.3	32	17.1744	17.5525	18.0317	18.9314	18.8971	19.6313
+	3.33126	1.56692	ILF3	Homo sapiens	Interleukin enhancer-binding factor 3	ILF3_HUMAN	95338.4	37	21.0611	20.9729	21.4265	22.7686	22.6107	22.782
+	1.82159	1.56497	ERCC4	Homo sapiens	DNA repair endonuclease XPF	XPF_HUMAN	104486	6	14.2352	14.2363	14.0516	15.596	15.1674	16.4548
+	2.32202	1.56211	STRBP	Homo sapiens	Spermatid perinuclear RNA-binding protein	STRBP_HUMAN	73652.5	14	15.4009	15.8247	16.2094	17.1007	17.4209	17.5998
+	2.42667	1.56132	USP11	Homo sapiens	Ubiquitin carboxyl-terminal hydrolase;Ubiquitin carboxyl-terminal hydrolase 11	G5E9A6_HUMAN;UBP11_HUMAN	105031.05;109816.62	24	16.1472	16.6313	16.4129	18.3684	17.6337	17.8732
+	2.74762	1.56014	CAD	Homo sapiens	CAD protein	PYR1_HUMAN	242984	113	22.1133	22.1889	22.4686	24.0102	23.4546	23.9864
+	1.92282	1.55964	IMP4	Homo sapiens	IMP U3 small nucleolar ribonucleoprotein 4 (Fragment);U3 small nucleolar ribonucleoprotein protein IMP4	H0Y714_HUMAN;IMP4_HUMAN	NaN;33756.55	9	16.3318	16.7167	16.7269	18.6231	17.5105	18.3208
+	2.00125	1.55847	MTMR14	Homo sapiens	Myotubularin-related protein 14	MTMRE_HUMAN	72203.4	10	14.7106	15.3066	15.8173	16.7002	17.0546	16.7552
+	1.22664	1.55732	TCIRG1	Homo sapiens	V-type proton ATPase subunit a;V-type proton ATPase 116 kDa subunit a 3	A0A8V8TM28_HUMAN;VPP3_HUMAN	90969.79;92968.03	5	12.6903	13.0328	13.6115	14.4533	13.8736	15.6796
+	2.40757	1.55618	NOL7	Homo sapiens	Nucleolar protein 7	NOL7_HUMAN	29426.4	5	15.5247	15.4166	15.6707	17.4081	17.2712	16.6013
	0.778216	1.555	COQ7	Homo sapiens	5-demethoxyubiquinone hydroxylase, mitochondrial;5-demethoxyubiquinone hydroxylase, mitochondrial	H3BP28_HUMAN;COQ7_HUMAN	21871.19;24277	4	12.0362	15.1416	13.774	14.8022	15.4389	15.3756
	0.53043	1.5548	SLC38A10	Homo sapiens	Putative sodium-coupled neutral amino acid transporter 10	S38AA_HUMAN	119762	2	12.5409	15.254	12.4137	14.6803	13.5576	16.6351
+	3.23825	1.55462	HNRNPA0	Homo sapiens	Heterogeneous nuclear ribonucleoprotein A0	ROA0_HUMAN	30840.6	6	17.091	17.2318	17.1968	18.9635	18.4471	18.7729
+	1.72658	1.55452	RMND5A	Homo sapiens	E3 ubiquitin-protein transferase RMND5A	RMD5A_HUMAN	43992.5	11	15.8714	15.6553	16.5343	17.772	16.9686	17.984
	1.17456	1.55397	CBX3	Homo sapiens	Chromobox protein homolog 3	CBX3_HUMAN	20811.4	7	15.8478	16.5751	16.6184	18.9899	17.0663	17.6471
	1.05777	1.55146	TERF2	Homo sapiens	Telomeric repeat-binding factor 2	TERF2_HUMAN	59593.5	6	13.8805	14.7582	15.0132	17.2741	15.7204	15.3117
	0.967238	1.55031	MAPK3	Homo sapiens	Mitogen-activated protein kinase 3	MK03_HUMAN	43135.6	10	15.2202	17.2963	17.4767	17.9351	18.1101	18.599
	0.790879	1.5499	ADAM17	Homo sapiens	ADAM metallopeptidase domain 17;Disintegrin and metalloproteinase domain-containing protein 17	A0A8V8TN27_HUMAN;ADA17_HUMAN	89509.1;93020.96	3	12.0299	12.2261	12.0006	13.857	11.9742	15.075
+	1.81584	1.54977	TMA16	Homo sapiens	Translation machinery-associated protein 16 (Fragment);Translation machinery-associated protein 16	H0Y9X1_HUMAN;TMA16_HUMAN	NaN;23864.28	4	14.0276	14.12	14.6731	15.9945	15.1973	16.2783
	0.903269	1.54792	DBR1	Homo sapiens	Debranching RNA lariats 1;Debranching RNA lariats 1;Debranching RNA lariats 1;Lariat debranching enzyme	A0A8V8TMF7_HUMAN;A0A8V8TMX5_HUMAN;A0A8V8TNX0_HUMAN;DBR1_HUMAN	52710.77;37932.36;58500.37;61554.93	3	11.9279	11.6907	12.1189	14.7179	12.0035	13.6598
+	4.20233	1.54786	KNL1	Homo sapiens	Kinetochore scaffold 1	KNL1_HUMAN	265391	66	18.5177	18.3394	18.3087	19.8178	20.0101	19.9814
+	2.36303	1.54632	RCC1L	Homo sapiens	RCC1-like G exchanging factor-like protein	RCC1L_HUMAN	49897.7	7	15.7789	14.9524	15.0213	16.8072	16.7565	16.8278
+	2.53032	1.54565	YBX3	Homo sapiens	Y-box-binding protein 3	YBOX3_HUMAN	40089.9	13	18.7859	19.3252	19.5061	20.7104	20.599	20.9447
+	1.24829	1.54538	SRSF3	Homo sapiens	Serine and arginine rich splicing factor 3;Serine/arginine-rich splicing factor 3	A0A087X2D0_HUMAN;SRSF3_HUMAN	10320.59;19329.59	5	17.212	17.9176	18.7809	19.2796	19.0383	20.2287
+	3.47533	1.54458	COPS4	Homo sapiens	COP9 signalosome complex subunit 4	CSN4_HUMAN	46268.8	16	16.716	16.8246	16.9071	18.5229	18.1185	18.44
+	1.42274	1.54416	KRT17	Homo sapiens	Keratin, type I cytoskeletal 17	K1C17_HUMAN	48105.7	21	20.1844	19.4808	20.1672	20.7916	22.327	21.3462
+	1.67519	1.54395	TRMT10C	Homo sapiens	tRNA methyltransferase 10 homolog C	TM10C_HUMAN	47346.9	16	15.7761	16.5772	17.1117	17.8474	17.9024	18.347
+	1.70624	1.54391	CD47	Homo sapiens	Leukocyte surface antigen CD47 (Fragment);Leukocyte surface antigen CD47	A0A2R8Y484_HUMAN;CD47_HUMAN	20313.71;35213.64	3	14.7587	15.562	16.0916	17.2374	16.7746	17.032
	0.686611	1.54319	LYPLA2	Homo sapiens	Acyl-protein thioesterase 2	LYPA2_HUMAN	24737	5	16.9048	13.6259	16.3902	16.9921	17.2842	17.2742
+	2.38077	1.54299	RUVBL2	Homo sapiens	RuvB-like 2	RUVB2_HUMAN	51156.6	36	21.0439	21.4968	21.721	22.9826	22.6594	23.2487
	0.709983	1.54006	PNPLA4	Homo sapiens	Patatin-like phospholipase domain-containing protein 4	PLPL4_HUMAN	27980.5	5	13.0247	15.8818	13.3697	14.883	15.7053	16.3082
+	3.93085	1.53975	WDR6	Homo sapiens	WD repeat domain 6;WD repeat-containing protein 6	A0A087X295_HUMAN;WDR6_HUMAN	125001.24;121724.59	22	16.7619	16.7755	16.6347	18.443	18.1319	18.2164
+	2.39165	1.53973	SPHK1	Homo sapiens	Sphingosine kinase 1	SPHK1_HUMAN	42517.6	4	12.8968	12.3474	13.0977	14.503	14.0662	14.392
+	2.05691	1.53769	PPHLN1	Homo sapiens	Periphilin-1	PPHLN_HUMAN	52737.1	3	12.9622	13.227	13.0549	14.9015	13.9957	14.96
+	2.63836	1.53524	FAM120A	Homo sapiens	Constitutive coactivator of PPAR-gamma-like protein 1	F120A_HUMAN	121888	39	17.6613	18.0184	18.2903	19.3947	19.4015	19.7796
+	1.54315	1.53441	ASL	Homo sapiens	Argininosuccinate lyase	ARLY_HUMAN	51658	9	14.0389	14.5727	15.3132	16.0805	15.7612	16.6863
	0.900066	1.53412	CLDND1	Homo sapiens	Claudin domain containing 1;Claudin domain containing 1 (Fragment);Claudin domain containing 1 (Fragment);Claudin domain containing 1;Claudin domain containing 1 (Fragment);Claudin domain containing 1 (Fragment);Claudin domain containing 1 (Fragment);Claudin domain containing 1 (Fragment);Claudin domain containing 1 (Fragment);Claudin domain containing 1 (Fragment);Claudin domain containing 1 (Fr…	A0A0R4J2F2_HUMAN;D6R9S8_HUMAN;D6RA76_HUMAN;D6RC11_HUMAN;D6RCE6_HUMAN;D6RCR8_HUMAN;D6RDI6_HUMAN;D6RDP6_HUMAN;D6RDY1_HUMAN;D6RFX6_HUMAN;D6RHU6_HUMAN;D6RIU2_HUMAN;H0Y8T9_HUMAN;CLDN1_HUMAN	31050.78;24023.64;20591.71;23650.23;25238.99;27568.79;26878.03;17001.23;20294.31;26568.71;19772.7;16049.22;18116.97;28603.08	3	14.0911	14.0321	11.7156	14.6592	14.6838	15.0982
+	1.18605	1.53252	TPX2	Homo sapiens	Targeting protein for Xklp2	TPX2_HUMAN	85653.1	17	15.783	15.925	15.7602	18.5646	16.7957	16.7054
+	3.21926	1.53234	COPS2	Homo sapiens	COP9 signalosome complex subunit 2	CSN2_HUMAN	51596.7	17	16.3113	16.7112	16.4853	18.2391	17.9734	17.8924
+	1.45537	1.52681	RAB5B	Homo sapiens	Ras-related protein Rab-5B	RAB5B_HUMAN	23706.8	5	15.4502	14.3988	15.634	16.9551	16.0913	17.017
+	2.19668	1.52675	ECI1	Homo sapiens	Enoyl-CoA delta isomerase 1, mitochondrial	ECI1_HUMAN	32816	3	12.0507	12.0041	12.1213	13.0313	13.7167	14.0084
	1.13834	1.52633	LRRC40	Homo sapiens	Leucine-rich repeat-containing protein 40	LRC40_HUMAN	68249.9	23	16.811	17.0359	17.3849	17.3912	19.293	19.1265
+	3.3307	1.52632	HNRNPR	Homo sapiens	Heterogeneous nuclear ribonucleoprotein R	HNRPR_HUMAN	70943.1	24	20.044	19.8595	20.106	21.7348	21.3025	21.5512
+	1.89039	1.5246	RRAS2	Homo sapiens	Ras-related protein R-Ras2	RRAS2_HUMAN	23399.6	10	17.0306	16.33	17.4241	18.4371	18.189	18.7323
+	1.80807	1.52239	E2F4	Homo sapiens	Transcription factor E2F4	E2F4_HUMAN	43960.4	3	12.2096	11.5165	11.7563	13.8134	12.7436	13.4925
+	2.36915	1.52102	NKRF	Homo sapiens	NFKB repressing factor	A0A8I5KX72_HUMAN	88012.9	25	17.8416	17.679	18.0114	19.5185	18.8909	19.6857
+	1.2517	1.52102	CTDSPL2	Homo sapiens	CTD small phosphatase-like protein 2	CTSL2_HUMAN	52998.7	9	14.2165	16.1501	15.4839	16.8877	16.8411	16.6848
+	2.17617	1.52017	SIRT1	Homo sapiens	NAD-dependent protein deacetylase sirtuin-1	SIR1_HUMAN	81681	11	14.8343	14.3828	15.0059	16.6236	15.84	16.3199
+	2.06076	1.51769	HSPA5	Homo sapiens	Endoplasmic reticulum chaperone BiP	BIP_HUMAN	72333	34	20.6705	21.3672	21.4873	22.492	22.5171	23.0689
	0.925913	1.5172	HDLBP	Homo sapiens	High density lipoprotein binding protein;Vigilin	A0A024R4E5_HUMAN;VIGLN_HUMAN	141439.64;141455.64	20	17.0961	16.0621	18.0772	17.8853	19.555	18.3467
+	2.59226	1.5134	SEC24C	Homo sapiens	Protein transport protein Sec24C	SC24C_HUMAN	118325	26	17.6339	18.1468	18.2101	19.3633	19.3936	19.7741
+	2.09067	1.51198	NOP58	Homo sapiens	Nucleolar protein 58	NOP58_HUMAN	59578.2	27	18.8352	19.2251	18.8198	21.028	20.144	20.2441
+	2.27608	1.5116	SCARB2	Homo sapiens	Scavenger receptor class B member 2;Scavenger receptor class B member 2;Scavenger receptor class B member 2;Scavenger receptor class B member 2;Lysosome membrane protein 2	A0A1W2PPX5_HUMAN;A0A1W2PQB7_HUMAN;A0A1W2PQR6_HUMAN;A0A1W2PS43_HUMAN;SCRB2_HUMAN	49204.13;53422.2;51049.37;53891.69;54290.15	7	15.6125	15.6095	15.9186	17.3718	16.7297	17.5738
+	1.92057	1.51086	SIN3A	Homo sapiens	SIN3 transcription regulator family member A;Paired amphipathic helix protein Sin3a	A0A994J7C7_HUMAN;SIN3A_HUMAN	145765.8;145175.12	32	17.1161	17.1665	17.8376	18.9067	18.4296	19.3165
+	1.91563	1.50891	UTP14A	Homo sapiens	U3 small nucleolar RNA-associated protein 14 homolog A	UT14A_HUMAN	87977.9	29	18.5725	18.5911	17.7612	20.2228	19.7274	19.5013
+	1.92099	1.5085	VPS26A	Homo sapiens	Vacuolar protein sorting-associated protein 26A	VP26A_HUMAN	38169.9	11	15.8034	16.7547	15.7352	17.5548	17.8085	17.4555
+	1.25266	1.50812	TAP1	Homo sapiens	ABC-type antigen peptide transporter;Transporter 1, ATP binding cassette subfamily B member;Transporter 1, ATP binding cassette subfamily B member;Antigen peptide transporter 1	A0A140T9T7_HUMAN;A0A8V8TN61_HUMAN;A0A8V8TNH0_HUMAN;TAP1_HUMAN	87175.61;73870.44;76448.35;80964.68	5	13.4867	13.218	13.4562	15.9388	14.7191	14.0274
	0.895967	1.50738	C3orf38	Homo sapiens	Uncharacterized protein C3orf38	CC038_HUMAN	37540.9	3	13.6763	12.2557	14.6992	14.9614	14.5175	15.6743
	1.07373	1.5046	RBM3	Homo sapiens	RNA-binding protein 3	RBM3_HUMAN	17170.4	4	13.4138	14.4071	12.8692	15.6758	14.1187	15.4094
+	1.25623	1.50434	NHP2	Homo sapiens	Ribonucloprotein (Fragment);Ribonucloprotein (Fragment);H/ACA ribonucleoprotein complex subunit 2	D6RC52_HUMAN;D6RCB9_HUMAN;NHP2_HUMAN	15017.51;15222.05;17201.04	4	16.0722	16.6925	15.7022	18.5854	16.9626	17.4318
	0.915707	1.50428	CDIN1	Homo sapiens	CDAN1-interacting nuclease 1	A0A2R8YD89_HUMAN;CDIN1_HUMAN	32240.72;32263.94	5	14.7664	13.8917	14.1306	15.3021	14.8171	17.1825
	0.407964	1.5039	ACTN4	Homo sapiens	Alpha-actinin-4	ACTN4_HUMAN	104854	31	17.8403	22.1645	17.5837	20.5827	19.917	21.6006
	1.10962	1.50388	ARPC2	Homo sapiens	Actin-related protein 2/3 complex subunit 2	ARPC2_HUMAN	34333	8	13.822	14.9757	14.2262	16.8486	14.996	15.6908
	1.04577	1.50196	KRT19	Homo sapiens	Keratin, type I cytoskeletal 19	K1C19_HUMAN	44106	18	17.3949	17.1301	17.292	20.1145	18.0751	18.1334
+	1.37484	1.50041	CPED1	Homo sapiens	Cadherin-like and PC-esterase domain-containing protein 1	CPED1_HUMAN	117491	12	16.601	15.3083	15.3105	17.5806	17.4389	16.7016
+	2.05813	1.49789	ACTL8	Homo sapiens	Actin-like protein 8	ACTL8_HUMAN	41360.3	2	12.2752	11.5205	12.296	13.7259	13.1659	13.6936
+	2.48482	1.49589	LONP1	Homo sapiens	Lon protease homolog, mitochondrial	K7EKE6_HUMAN	95179.7	45	19.281	19.7067	19.7901	20.858	20.968	21.4395
	0.910566	1.49554	FAM234A	Homo sapiens	Protein FAM234A	F234A_HUMAN	59659.5	3	12.9741	12.027	13.0988	13.4501	13.5666	15.5698
+	3.02589	1.49551	RCL1	Homo sapiens	RNA 3'-terminal phosphate cyclase-like protein	RCL1_HUMAN	40842.6	13	16.678	16.9135	16.731	18.569	18.0474	18.1926
+	2.12736	1.49496	MLH1	Homo sapiens	DNA mismatch repair protein Mlh1	MLH1_HUMAN	84601	23	16.9604	17.6512	16.7436	18.8343	18.4235	18.5823
+	1.55497	1.49286	SPTAN1	Homo sapiens	Spectrin alpha chain, non-erythrocytic 1	SPTN1_HUMAN	284539	70	17.3217	18.1559	17.8802	19.78	18.5622	19.4943
+	3.49713	1.49202	WDR36	Homo sapiens	WD repeat domain 36;WD repeat-containing protein 36	A0A0A0MTB8_HUMAN;WDR36_HUMAN	99366.2;105322.14	38	19.0204	18.999	18.9548	20.6525	20.2337	20.564
+	2.25507	1.49199	TJP1	Homo sapiens	Tight junction protein 1;Tight junction protein ZO-1;Tight junction protein 1;Tight junction protein 1;Tight junction protein 1	A0A087X0K9_HUMAN;A0A0G2JNH2_HUMAN;A0A7I2V5U5_HUMAN;G3V1L9_HUMAN;G5E9E7_HUMAN	197459.15;187848.61;188965.9;208294.8;189675.65	14	14.3794	14.3578	14.8247	16.3763	15.5913	16.0703
+	1.27421	1.49168	DNAJB14	Homo sapiens	DnaJ homolog subfamily B member 14	DJB14_HUMAN	42515.7	4	13.6452	13.5957	12.1112	15.039	14.4726	14.3156
+	3.3075	1.49097	ABCF3	Homo sapiens	ATP-binding cassette sub-family F member 3	ABCF3_HUMAN	79744.7	29	18.1341	18.217	18.4301	19.7643	19.5477	19.942
+	1.74654	1.49044	DYRK1A	Homo sapiens	dual-specificity kinase;dual-specificity kinase (Fragment);Dual specificity tyrosine-phosphorylation-regulated kinase 1A	A0A2R8Y6I6_HUMAN;A0A2R8Y6L5_HUMAN;DYR1A_HUMAN	81599.16;68489.58;85583.79	14	16.5366	16.5753	16.857	18.4902	17.405	18.545
+	1.77014	1.49002	TRA2B	Homo sapiens	Transformer-2 protein homolog beta	TRA2B_HUMAN	33665.7	8	16.8894	17.6836	17.3247	19.1511	18.1924	19.0242
+	1.86495	1.48965	SAP130	Homo sapiens	Sin3A associated protein 130;Sin3A associated protein 130;Histone deacetylase complex subunit SAP130	A0A2R8YDB8_HUMAN;H7BXF5_HUMAN;SP130_HUMAN	111357.17;111286.09;110323.88	4	12.5951	12.4722	12.93	14.1819	13.5766	14.7078
+	3.69386	1.48865	ESS2	Homo sapiens	Splicing factor ESS-2 homolog	ESS2_HUMAN	52568.1	12	16.2788	16.5169	16.4195	17.908	17.7288	18.0443
+	1.27288	1.48862	RUSC1	Homo sapiens	RUN and SH3 domain containing 1;AP-4 complex accessory subunit RUSC1	A0A8Q3SIT1_HUMAN;RUSC1_HUMAN	110513.85;96444.26	5	14.8512	15.5007	15.3466	15.9784	16.4817	17.7043
+	1.8407	1.48766	NEK7	Homo sapiens	Serine/threonine-protein kinase Nek7	NEK7_HUMAN	34550.9	6	15.3175	14.2483	14.5218	16.3733	15.8591	16.3183
+	1.32847	1.48657	CISD3	Homo sapiens	CDGSH iron-sulfur domain-containing protein 3, mitochondrial	CISD3_HUMAN	14215.6	3	14.0482	13.0642	14.4996	15.2471	14.8879	15.9367
	0.812394	1.48503	DPH6	Homo sapiens	Diphthine--ammonia ligase	DPH6_HUMAN	30306.7	2	11.1126	11.9451	12.9798	12.3383	13.5635	14.5908
+	2.69329	1.48494	NUP35	Homo sapiens	Nucleoporin NUP35	NUP35_HUMAN	34773.8	6	15.6731	15.6301	15.2787	17.3209	16.9637	16.7521
+	3.20983	1.48491	FXR2	Homo sapiens	FMR1 autosomal homolog 2	A0A994J7P9_HUMAN	80840.8	20	17.0321	17.1199	17.4379	18.5498	18.8514	18.6434
+	2.01402	1.48385	DSN1	Homo sapiens	Kinetochore-associated protein DSN1 homolog	DSN1_HUMAN	40067.2	11	15.4431	15.6122	15.2963	16.6427	16.6143	17.5461
	0.317489	1.48359	WDTC1	Homo sapiens	WD and tetratricopeptide repeats protein 1	WDTC1_HUMAN	75919.7	2	12.1551	11.8204	16.4814	17.2653	13.3014	14.341
	1.16093	1.48229	SYNRG	Homo sapiens	Synergin gamma	SYNRG_HUMAN	140654	15	15.8622	16.6186	16.1988	18.5202	16.6367	17.9695
+	3.51084	1.48106	POLR1C	Homo sapiens	DNA-directed RNA polymerases I and III subunit RPAC1	RPAC1_HUMAN	39249.7	17	17.1244	17.3685	17.2927	18.8864	18.5397	18.8028
+	1.72221	1.47992	MAGEA9	Homo sapiens	Melanoma-associated antigen 9	MAGA9_HUMAN	35088.3	11	16.8674	16.3563	17.3894	18.3155	17.9385	18.799
+	2.41253	1.47717	LMAN2L	Homo sapiens	VIP36-like protein	LMA2L_HUMAN	39710.8	8	16.2895	15.7849	16.2837	17.3504	17.4913	17.9479
+	2.60083	1.4754	RRBP1	Homo sapiens	Ribosome-binding protein 1	RRBP1_HUMAN	152456	29	17.0562	17.6007	17.7674	18.9445	18.8835	19.0224
+	2.53677	1.47508	BTBD1	Homo sapiens	BTB/POZ domain-containing protein 1	BTBD1_HUMAN	52771.3	7	13.3428	13.4518	13.4973	15.0791	14.4639	15.174
+	2.74539	1.47422	UTP15	Homo sapiens	U3 small nucleolar RNA-associated protein 15 homolog	UTP15_HUMAN	58415.2	27	17.8428	17.6388	17.8762	19.6089	18.9763	19.1953
+	1.8066	1.47367	TRIM65	Homo sapiens	Tripartite motif containing 65 (Fragment);E3 ubiquitin-protein ligase TRIM65	H0YGS7_HUMAN;TRI65_HUMAN	NaN;57353.36	2	13.1764	13.392	12.4347	14.8681	14.4543	14.1018
	0.605819	1.47246	APAF1	Homo sapiens	Apoptotic protease-activating factor 1	APAF_HUMAN	141840	5	15.5067	15.5141	12.6948	16.0266	15.0956	17.0108
+	1.51806	1.47062	DIABLO	Homo sapiens	Diablo IAP-binding mitochondrial protein	DBLOH_HUMAN	27130.8	5	13.2646	14.3952	14.4965	15.6483	15.1115	15.8084
+	1.47501	1.46965	YPEL5	Homo sapiens	Protein yippee-like 5	YPEL5_HUMAN	13841.6	5	14.2917	15.2076	15.5155	16.321	16.0852	17.0176
+	1.43358	1.46897	COMMD3	Homo sapiens	COMM domain-containing protein 3	COMD3_HUMAN	22151.1	2	13.4878	13.5733	13.5822	15.529	14.0664	15.4548
	0.513452	1.46834	EXOC8	Homo sapiens	Exocyst complex component 8	EXOC8_HUMAN	81799.1	18	18.0525	15.8294	16.4829	20.2967	16.6983	17.7748
+	1.86624	1.46738	DLG1	Homo sapiens	Discs large MAGUK scaffold protein 1;Discs large MAGUK scaffold protein 1;Discs large MAGUK scaffold protein 1;Discs large MAGUK scaffold protein 1;Discs large MAGUK scaffold protein 1;Discs large MAGUK scaffold protein 1;Discs large MAGUK scaffold protein 1;Discs large MAGUK scaffold protein 1;Discs large MAGUK scaffold protein 1;Discs large MAGUK scaffold protein 1;Discs large MAGUK scaffold pr…	A0A0C4DFT3_HUMAN;A0A590UJ08_HUMAN;A0A590UJ18_HUMAN;A0A590UJ29_HUMAN;A0A590UJ68_HUMAN;A0A590UJ81_HUMAN;A0A590UJC5_HUMAN;A0A590UJD9_HUMAN;A0A590UJR5_HUMAN;A0A590UJS9_HUMAN;A0A590UK81_HUMAN;A0A590UKA8_HUMAN;DLG1_HUMAN	99813.89;98031.91;96619.51;82315.62;96403.29;96636.14;98448.56;103192.93;97781.71;93603.25;85428;98313.41;100455.02	11	15.13	15.6917	16.1238	17.0456	16.8152	17.4869
+	2.76858	1.46716	CCDC6	Homo sapiens	Coiled-coil domain-containing protein 6	CCDC6_HUMAN	53290.9	2	11.5306	11.3077	11.5554	12.9743	12.6017	13.2192
+	1.62473	1.46624	CEP76	Homo sapiens	Centrosomal protein of 76 kDa	CEP76_HUMAN	74413.5	2	11.4665	11.6242	11.4594	12.2045	13.1539	13.5904
	0.659175	1.46365	PPP6R2	Homo sapiens	Serine/threonine-protein phosphatase 6 regulatory subunit 2	PP6R2_HUMAN	104942	17	16.8112	16.1748	17.1861	17.7116	16.8127	20.0387
+	2.19166	1.46309	YWHAQ	Homo sapiens	14-3-3 protein theta	1433T_HUMAN	27764.2	15	20.4729	20.1211	20.4698	22.138	21.3141	22.0009
	0.960864	1.46117	SLC6A6	Homo sapiens	Transporter;Transporter;Sodium- and chloride-dependent taurine transporter	A0A087WY96_HUMAN;A0A087WYN0_HUMAN;SC6A6_HUMAN	81339.09;52025.22;69830.05	4	14.534	13.8634	15.4273	16.2826	15.0294	16.8963
	0.923642	1.45904	CIB1	Homo sapiens	Calcium and integrin-binding protein 1	CIB1_HUMAN	21703.4	6	14.8196	13.8306	14.4862	15.7789	14.6933	17.0413
+	2.18211	1.4588	COPS5	Homo sapiens	COP9 signalosome complex subunit 5	CSN5_HUMAN	37578.8	10	15.3841	16.1891	15.5409	17.1825	16.9197	17.3883
	1.06493	1.45873	USP5	Homo sapiens	Ubiquitin carboxyl-terminal hydrolase 5	UBP5_HUMAN	95786.3	32	18.6522	18.303	20.2136	20.4158	20.1164	21.0127
+	1.7237	1.45847	FUBP3	Homo sapiens	Far upstream element-binding protein 3	FUBP3_HUMAN	61640.4	23	18.2579	18.7653	19.4186	20.1323	20.0499	20.635
	0.705698	1.45801	TTF2	Homo sapiens	Transcription termination factor 2	TTF2_HUMAN	129588	26	16.285	17.0229	16.9593	20.0307	17.1513	17.4591
	0.987987	1.45777	NME7	Homo sapiens	Nucleoside diphosphate kinase 7	NDK7_HUMAN	42491.8	2	11.2559	13.1576	13.2688	14.3727	13.5935	14.0896
+	3.09108	1.45739	MTR	Homo sapiens	Methionine synthase	A0A7P0T9G7_HUMAN;METH_HUMAN	133731.29;140527.21	31	16.5093	16.9115	16.6116	17.9353	18.1755	18.2938
+	2.4138	1.45698	DHX36	Homo sapiens	ATP-dependent DNA/RNA helicase DHX36	DHX36_HUMAN	114760	31	17.3451	17.7776	18.0005	18.8821	19.3789	19.2332
	1.16059	1.45618	GLB1	Homo sapiens	Beta-galactosidase	BGAL_HUMAN	76074.9	9	14.9233	14.1767	14.7466	17.0941	15.2317	15.8893
	0.796807	1.45564	UHRF1	Homo sapiens	E3 ubiquitin-protein ligase UHRF;E3 ubiquitin-protein ligase UHRF;E3 ubiquitin-protein ligase UHRF1	A0A087WTW0_HUMAN;A0A087WVR3_HUMAN;UHRF1_HUMAN	96620.52;91100.37;89813.86	10	13.7003	13.9792	13.9589	17.0115	14.5677	14.4262
+	1.45755	1.45551	FEM1B	Homo sapiens	Protein fem-1 homolog B	FEM1B_HUMAN	70264.2	6	13.3015	13.9384	13.0045	14.5546	15.6133	14.4429
	0.924364	1.45454	CDCA8	Homo sapiens	Borealin	BOREA_HUMAN	31323	5	12.5421	14.0635	12.5918	15.5983	14.0363	13.9265
+	2.07172	1.45427	ABCB8	Homo sapiens	Mitochondrial potassium channel ATP-binding subunit	MITOS_HUMAN	79988.8	15	16.1666	16.133	16.7582	17.8768	17.3912	18.1526
+	1.2405	1.45402	LMNA	Homo sapiens	Lamin A/C;Prelamin-A/C	A0A6Q8PFJ0_HUMAN;LMNA_HUMAN	80903.3;74139.48	35	19.1315	18.2385	17.6978	20.5256	19.4739	19.4303
+	1.65639	1.45394	DDX6	Homo sapiens	Probable ATP-dependent RNA helicase DDX6	DDX6_HUMAN	54416.8	23	16.8165	16.9905	17.5413	18.2616	18.2091	19.2395
+	2.64178	1.45325	DHX9	Homo sapiens	ATP-dependent RNA helicase A	DHX9_HUMAN	140958	59	21.8945	21.8985	22.2988	23.6651	23.1619	23.6245
	1.04817	1.45198	SRSF9	Homo sapiens	Serine/arginine-rich splicing factor 9	SRSF9_HUMAN	25542.2	7	15.3342	16.4505	16.9824	17.9537	16.8652	18.3042
+	2.02542	1.45102	VIRMA	Homo sapiens	Protein virilizer homolog	VIR_HUMAN	202025	29	16.7374	16.84	15.9576	17.8884	17.7738	18.2259
+	3.33629	1.45088	MAN1A1	Homo sapiens	Mannosyl-oligosaccharide 1,2-alpha-mannosidase IA	MA1A1_HUMAN	72968.5	10	16.269	16.1101	16.3175	17.5558	17.5648	17.9287
+	1.68384	1.45016	NIFK	Homo sapiens	MKI67 FHA domain-interacting nucleolar phosphoprotein	MK67I_HUMAN	34222.2	13	17.2027	17.1012	17.2183	19.4017	18.193	18.2781
+	2.12342	1.44788	SLC25A15	Homo sapiens	Mitochondrial ornithine transporter 1	ORNT1_HUMAN	32736.3	13	16.2072	15.9389	16.6925	17.5441	17.5342	18.1039
+	1.26201	1.4466	PBK	Homo sapiens	Lymphokine-activated killer T-cell-originated protein kinase	TOPK_HUMAN	36085	4	12.1771	13.4665	13.7692	14.1757	14.621	14.956
	0.609015	1.44426	CBLL1	Homo sapiens	RING-type E3 ubiquitin transferase;RING-type E3 ubiquitin transferase (Fragment);E3 ubiquitin-protein ligase Hakai	A0A8V8TMY5_HUMAN;C9J2P9_HUMAN;HAKAI_HUMAN	55854.62;36301.47;54519.14	2	14.5795	14.5775	11.5996	15.4095	15.4122	14.2677
+	1.65545	1.44424	PSIP1	Homo sapiens	PC4 and SFRS1-interacting protein	PSIP1_HUMAN	60103.2	10	15.5436	16.8216	16.553	17.851	17.5882	17.8117
+	1.60758	1.44418	HNRNPUL1	Homo sapiens	Heterogeneous nuclear ribonucleoprotein U-like protein 1	HNRL1_HUMAN	95738.5	25	18.3095	19.1199	19.2707	20.0211	20.1027	20.9088
+	1.99924	1.44341	FXR1	Homo sapiens	RNA-binding protein FXR1	A0A8V8TMQ1_HUMAN	72792.1	28	19.1664	19.665	20.2262	21.0276	21.1008	21.2594
	0.688522	1.4432	CENPV	Homo sapiens	Centromere protein V	CENPV_HUMAN	29945.9	2	11.174	11.1699	11.1677	14.494	11.3931	11.9541
+	2.02943	1.44203	AP3S2	Homo sapiens	Adaptor related protein complex 3 subunit sigma 2;AP-3 complex subunit sigma-2	H0YLI7_HUMAN;AP3S2_HUMAN	23398.12;22017.43	5	14.6493	14.663	15.4266	16.4007	16.6212	16.0431
+	2.53039	1.44198	SMG6	Homo sapiens	Telomerase-binding protein EST1A	EST1A_HUMAN	160462	11	14.8447	14.806	14.3143	16.137	15.8307	16.3231
+	1.71485	1.44184	SON	Homo sapiens	SON DNA and RNA binding protein (Fragment)	H7C1M2_HUMAN	NaN	2	10.9904	11.7976	11.0031	13.2458	12.476	12.3948
+	2.75478	1.44124	CEP192	Homo sapiens	Centrosomal protein of 192 kDa	CE192_HUMAN	279111	9	14.1455	14.3815	13.8687	15.753	15.6348	15.3317
+	2.2734	1.44056	NOL11	Homo sapiens	Nucleolar protein 11	NOL11_HUMAN	81123.6	32	18.3817	18.5765	18.0172	20.1743	19.5589	19.564
	1.18308	1.44026	PPP1R35	Homo sapiens	Protein phosphatase 1 regulatory subunit 35	PPR35_HUMAN	27953.1	5	15.4802	13.9527	14.3355	16.3242	16.4172	15.3477
+	1.93088	1.43968	NCKIPSD	Homo sapiens	NCK-interacting protein with SH3 domain	SPN90_HUMAN	78960.2	6	14.1713	13.9613	14.8101	15.7426	15.4043	16.1148
	1.0633	1.43903	HNRNPL	Homo sapiens	Heterogeneous nuclear ribonucleoprotein L	HNRPL_HUMAN	64132.8	23	18.8239	19.1875	20.436	21.3188	20.1062	21.3395
+	1.44165	1.43858	MRPL49	Homo sapiens	Large ribosomal subunit protein mL49	RM49_HUMAN	19198	3	13.2304	13.4	13.7508	15.1589	14.0449	15.4931
+	2.47306	1.43816	IGF2BP1	Homo sapiens	Insulin-like growth factor 2 mRNA-binding protein 1	IF2B1_HUMAN	63480.6	25	21.4334	21.4709	21.9155	22.926	22.8268	23.3815
+	1.64428	1.43708	CRADD	Homo sapiens	Death domain-containing protein CRADD	CRADD_HUMAN	22745.1	3	12.1309	11.6566	12.7212	13.254	13.4677	14.0982
+	3.78419	1.43624	AKAP8	Homo sapiens	A-kinase anchoring protein 8;A-kinase anchor protein 8	A0A7P0T893_HUMAN;AKAP8_HUMAN	74846.98;76108.3	20	18.2811	18.3352	18.2444	19.9218	19.5881	19.6595
+	1.37421	1.43594	SRSF7	Homo sapiens	Serine/arginine-rich splicing factor 7	SRSF7_HUMAN	27366.5	8	17.6997	17.9835	18.7725	20.0199	18.857	19.8865
+	3.06654	1.43544	CDC42BPB	Homo sapiens	non-specific serine/threonine protein kinase;Serine/threonine-protein kinase MRCK beta	H0YLY0_HUMAN;MRCKB_HUMAN	191649.17;194315.31	11	15.6586	15.2923	15.3894	17.1104	16.7243	16.8119
+	1.39993	1.43522	FANCB	Homo sapiens	FA complementation group B;FA complementation group B;FA complementation group B;FA complementation group B;Fanconi anemia group B protein	A0A8Q3SJA8_HUMAN;A0A8Q3WL55_HUMAN;A0A8Q3WL66_HUMAN;C9J5X9_HUMAN;FANCB_HUMAN	100072.95;98592.41;105527.9;94821.91;97726.31	3	11.8184	12.224	13.0545	13.6358	13.366	14.4007
+	1.53401	1.43495	POLR1G	Homo sapiens	DNA-directed RNA polymerase I subunit RPA34	RPA34_HUMAN	54985.6	6	14.1463	14.8296	15.6277	16.3427	16.3711	16.1948
	0.608548	1.43484	ANP32A	Homo sapiens	Acidic leucine-rich nuclear phosphoprotein 32 family member;Acidic leucine-rich nuclear phosphoprotein 32 family member A	H0YN26_HUMAN;AN32A_HUMAN	19997.29;28585.4	7	16.1511	17.3487	14.9	16.0206	18.5838	18.0998
+	1.28402	1.43454	ADAM9	Homo sapiens	ADAM metallopeptidase domain 9;ADAM metallopeptidase domain 9;Disintegrin and metalloproteinase domain-containing protein 9	A0A7I2V3W3_HUMAN;A0A7I2V4B3_HUMAN;ADAM9_HUMAN	83430.72;94063.14;90555.98	6	13.9423	12.5529	13.9355	14.7571	14.5823	15.3949
+	2.94224	1.43297	TMEM168	Homo sapiens	Transmembrane protein 168	TM168_HUMAN	79754.7	8	16.0897	15.6969	16.2405	17.4388	17.5452	17.342
+	1.81741	1.4324	NDUFC2	Homo sapiens	NADH dehydrogenase [ubiquinone] 1 subunit C2	NDUC2_HUMAN	14187.5	6	16.209	16.2651	16.465	17.953	17.0749	18.2085
+	1.62384	1.43185	APOB	Homo sapiens	Apolipoprotein B-100	APOB_HUMAN	515605	10	16.6796	17.835	17.219	18.3958	18.5094	19.124
	1.12826	1.43063	ACTB	Homo sapiens	Actin, cytoplasmic 1	ACTB_HUMAN	41736.7	29	24.0116	23.3234	23.4326	26.0843	24.2045	24.7707
+	1.98049	1.4302	NFATC1	Homo sapiens	Nuclear factor of activated T-cells, cytoplasmic 1	NFAC1_HUMAN	101243	7	14.2615	14.8738	14.406	16.2996	16.082	15.4503
+	1.68775	1.42968	STAT6	Homo sapiens	Signal transducer and activator of transcription (Fragment);Signal transducer and activator of transcription;Signal transducer and activator of transcription;Signal transducer and activator of transcription 6	A0A1W2PNW1_HUMAN;A0A494C0T4_HUMAN;H0YJH6_HUMAN;STAT6_HUMAN	88872.25;80305.57;96299.79;94135.07	5	13.9291	13.4057	14.2914	15.5897	14.733	15.5925
+	2.12247	1.42917	FKBP4	Homo sapiens	Peptidyl-prolyl cis-trans isomerase FKBP4	FKBP4_HUMAN	51804.6	16	15.3643	16.1196	15.8293	17.1739	16.8965	17.5302
	0.627607	1.42897	BAZ2A	Homo sapiens	Bromodomain adjacent to zinc finger domain 2A;Bromodomain adjacent to zinc finger domain 2A;Bromodomain adjacent to zinc finger domain protein 2A	F8VU39_HUMAN;J3KPG5_HUMAN;BAZ2A_HUMAN	210937.27;208076.05;211197.57	11	14.469	17.3988	14.8829	17.1305	16.1617	17.7454
+	2.65855	1.4271	TTC28	Homo sapiens	Tetratricopeptide repeat domain 28;Tetratricopeptide repeat protein 28	A0A087WW06_HUMAN;TTC28_HUMAN	256867.61;270884.44	18	15.2607	15.2973	15.4067	16.7558	16.4002	17.09
+	2.13541	1.42707	RRAGA	Homo sapiens	Ras-related GTP-binding protein A	RRAGA_HUMAN	36566.1	2	11.7809	12.3256	12.2262	13.5823	13.1213	13.9103
+	1.83933	1.42645	COMTD1	Homo sapiens	Catechol O-methyltransferase domain-containing protein 1	CMTD1_HUMAN	28808.6	15	17.4484	17.6458	18.0968	18.798	18.9481	19.7243
+	2.04199	1.42623	XXYLT1	Homo sapiens	Xyloside xylosyltransferase 1	XXLT1_HUMAN	43806.8	11	15.9689	15.3148	15.9705	17.4541	16.771	17.3077
+	3.03598	1.42523	CLEC11A	Homo sapiens	C-type lectin domain family 11 member A	CLC11_HUMAN	35694.6	5	13.4529	13.619	13.2355	14.6765	14.8261	15.0806
+	1.46385	1.42507	SULT1A2;SULT1A1;SULT1A1;SULT1A2	Homo sapiens	Sulfotransferase (Fragment);Sulfotransferase (Fragment);Sulfotransferase 1A1;Sulfotransferase 1A2	E9PKR8_HUMAN;H3BRY5_HUMAN;ST1A1_HUMAN;ST1A2_HUMAN	22186.84;32625.55;34165.34;34309.71	2	11.048	11.8174	11.0355	12.6018	13.4198	12.1545
+	1.87203	1.42444	COQ5	Homo sapiens	2-methoxy-6-polyprenyl-1,4-benzoquinol methylase, mitochondrial	COQ5_HUMAN	37140.4	5	13.5724	13.7835	13.5071	15.0841	14.4613	15.591
+	3.22582	1.42336	COPS3	Homo sapiens	COP9 signalosome complex subunit 3	CSN3_HUMAN	47873.1	13	16.3042	16.3637	16.4215	17.9797	17.5134	17.8662
	1.17443	1.423	CIT	Homo sapiens	Citron Rho-interacting kinase	CTRO_HUMAN	231431	23	15.1828	16.0789	17.0302	17.5153	17.1761	17.8695
+	1.52298	1.42138	ABCC1	Homo sapiens	ABC-type glutathione-S-conjugate transporter;Multidrug resistance-associated protein 1	A0A7I2V2E0_HUMAN;MRP1_HUMAN	154041.19;171591.17	13	15.5981	14.8856	15.4319	17.168	15.9841	17.0276
+	1.94823	1.42029	NKAP	Homo sapiens	NFKB activating protein (Fragment);NF-kappa-B-activating protein	A0A494C050_HUMAN;NKAP_HUMAN	NaN;47138.27	3	12.9364	11.9141	12.1799	13.6685	13.9448	13.678
	0.998766	1.41941	GABARAPL2	Homo sapiens	GABA type A receptor associated protein like 2;Gamma-aminobutyric acid receptor-associated protein-like 2	H3BQ50_HUMAN;GBRL2_HUMAN	6666.66;13666.83	2	14.7003	13.7754	12.5254	15.1958	14.6675	15.3961
+	1.69001	1.4183	ENTR1	Homo sapiens	Endosome-associated-trafficking regulator 1	ENTR1_HUMAN	47961.2	15	17.5387	16.7883	17.2924	19.2128	18.1584	18.5031
	0.824385	1.41635	PPAT	Homo sapiens	Amidophosphoribosyltransferase	PUR1_HUMAN	57399	6	16.2032	13.9498	14.3472	16.5423	16.7283	15.4788
+	2.20141	1.41601	RAP2C	Homo sapiens	Ras-related protein Rap-2c	RAP2C_HUMAN	20744.8	2	13.4954	13.8032	13.8395	15.0946	14.7198	15.5718
	1.18463	1.41458	ELOC	Homo sapiens	Elongin-C (Fragment);Elongin-C	E5RHG8_HUMAN;ELOC_HUMAN	9960.15;12473.16	7	16.799	15.9283	17.7832	18.4417	17.9174	18.3951
	1.16845	1.41228	HEXB	Homo sapiens	Beta-hexosaminidase subunit beta;beta-N-acetylhexosaminidase	HEXB_HUMAN;Q5URX0_HUMAN	63137.41;38258.42	4	12.1617	13.6422	13.2381	13.7761	15.0088	14.494
+	2.17978	1.41047	BAG5	Homo sapiens	BAG family molecular chaperone regulator 5	BAG5_HUMAN	51199.6	10	16.296	16.5518	16.7855	17.9315	17.5639	18.3693
+	1.65074	1.40996	BOP1	Homo sapiens	Ribosome biogenesis protein BOP1	BOP1_HUMAN	83629.5	29	18.3188	18.1046	18.7482	20.3881	19.209	19.8044
+	2.37132	1.40875	NLRP2	Homo sapiens	NACHT, LRR and PYD domains-containing protein 2	NALP2_HUMAN	120515	47	18.8557	18.6929	18.9693	20.3235	19.8227	20.598
+	2.10709	1.4087	CHTOP	Homo sapiens	Chromatin target of PRMT1 protein;Chromatin target of PRMT1	CHTOP_HUMAN;X6R700_HUMAN	26396.56;23661.35	5	14.8464	15.3131	15.7289	16.9314	16.489	16.694
+	1.59877	1.40804	SIK3	Homo sapiens	non-specific serine/threonine protein kinase;Serine/threonine-protein kinase SIK3	H0Y4E8_HUMAN;SIK3_HUMAN	150557.85;144851.3	6	13.4449	13.002	13.0196	15.0861	13.8317	14.7729
+	2.67494	1.40785	ACTR2	Homo sapiens	Actin-related protein 2	ARP2_HUMAN	44760.8	10	17.1382	17.6349	17.6637	19.0551	18.7002	18.905
+	2.2487	1.40619	DDX18	Homo sapiens	ATP-dependent RNA helicase DDX18	DDX18_HUMAN	75406.8	27	18.9674	19.0727	19.6023	20.8779	20.2996	20.6834
+	1.27564	1.4052	ELP4	Homo sapiens	Elongator complex protein 4	A0A1W2PNY5_HUMAN;A0A1W2PPP6_HUMAN;A0A1W2PQZ6_HUMAN;A0A1W2PR08_HUMAN;A0A1W2PRF0_HUMAN;A0A1W2PRF5_HUMAN;G5E9D4_HUMAN;ELP4_HUMAN	42555.96;47476.9;43304.86;49568.24;43766.41;52636.4;58832.54;46587.66	3	12.3067	12.8972	12.4767	13.6067	13.3624	14.9271
+	1.89961	1.40515	GFM1	Homo sapiens	Elongation factor G, mitochondrial	EFGM_HUMAN	83471.5	10	14.7131	15.2094	15.2002	16.9875	16.3138	16.0368
+	1.45108	1.40399	DAZAP1	Homo sapiens	DAZ associated protein 1;DAZ associated protein 1 (Fragment);DAZ associated protein 1;DAZ-associated protein 1	K7EK33_HUMAN;K7EQ02_HUMAN;K7EQ55_HUMAN;DAZP1_HUMAN	43255.25;35020.28;43312.31;43383.38	5	15.1033	15.6952	16.0199	17.4867	16.3032	17.2405
+	2.13865	1.4036	QRSL1	Homo sapiens	Glutamyl-tRNA(Gln) amidotransferase subunit A, mitochondrial	GATA_HUMAN	57460.4	5	12.9078	13.3096	12.9927	14.4657	14.0446	14.9106
+	1.67998	1.40322	DDX54	Homo sapiens	ATP-dependent RNA helicase DDX54	DDX54_HUMAN	98594.8	26	17.3895	16.8174	17.497	18.8849	18.0113	19.0174
+	2.18959	1.4032	ACBD3	Homo sapiens	Golgi resident protein GCP60	GCP60_HUMAN	60593.4	11	15.8283	15.3192	16.0014	17.1379	16.8079	17.4127
+	1.29359	1.40188	ZNF609	Homo sapiens	Zinc finger protein 609	ZN609_HUMAN	151191	13	15.517	15.6029	16.0801	17.2243	16.2684	17.913
+	1.72362	1.4003	PARP16	Homo sapiens	Protein mono-ADP-ribosyltransferase PARP16	PAR16_HUMAN	36382.7	3	11.5941	12.2283	12.6284	13.1361	13.6959	13.8197
+	1.85282	1.39912	ATP6V1E1	Homo sapiens	V-type proton ATPase subunit E 1	VATE1_HUMAN	26145.3	7	14.8197	15.7106	15.5436	16.5065	16.6246	17.1401
+	2.26939	1.399	TKFC	Homo sapiens	Triokinase/FMN cyclase	TKFC_HUMAN	58947.1	15	16.3155	16.0953	16.6782	17.7726	17.4275	18.0859
	0.743508	1.39789	RTN4IP1	Homo sapiens	Reticulon-4-interacting protein 1, mitochondrial	RT4I1_HUMAN	43589.6	6	13.9972	14.1117	15.9082	16.0166	15.0567	17.1375
+	1.79231	1.39772	DHX32	Homo sapiens	Putative pre-mRNA-splicing factor ATP-dependent RNA helicase DHX32	DHX32_HUMAN	84418.6	4	12.788	12.4941	12.4967	14.0822	14.5206	13.3691
+	2.53517	1.39293	ATP6V1G1	Homo sapiens	V-type proton ATPase subunit G 1	VATG1_HUMAN	13757.5	3	11.8186	12.432	12.4613	13.5355	13.6784	13.6767
	0.908629	1.39264	MRFAP1	Homo sapiens	MORF4 family-associated protein 1	MOFA1_HUMAN	14649.6	2	12.5401	13.0302	12.8866	14.9029	14.9211	12.8108
+	1.39858	1.39197	UQCRC1	Homo sapiens	Cytochrome b-c1 complex subunit 1, mitochondrial	QCR1_HUMAN	52645.8	20	19.3713	19.0785	20.0212	20.8554	20.2534	21.5379
	1.20238	1.39192	BCAT1	Homo sapiens	Branched-chain-amino-acid aminotransferase, cytosolic	BCAT1_HUMAN	42966.2	5	14.0182	14.2114	14.4661	14.6625	15.7243	16.4846
	0.832156	1.39157	TXNDC15	Homo sapiens	Thioredoxin domain containing 15 (Fragment);Thioredoxin domain-containing protein 15	H0Y997_HUMAN;TXD15_HUMAN	NaN;39885.2	2	12.5822	10.9576	11.7799	14.2424	13.1487	12.1032
+	3.67211	1.39145	CHD9	Homo sapiens	Chromodomain-helicase-DNA-binding protein 9	CHD9_HUMAN	326022	35	16.7799	16.9968	16.9317	18.1944	18.4683	18.22
+	1.27946	1.39134	VPS45	Homo sapiens	Vacuolar protein sorting 45 homolog;Vacuolar protein sorting 45 homolog;Vacuolar protein sorting-associated protein 45	A0A8V8TMD1_HUMAN;A0A8V8TMG7_HUMAN;VPS45_HUMAN	62477.91;59903.09;65076.89	17	16.7366	16.4402	17.2206	19.0337	17.4658	18.0719
+	1.64585	1.39095	HUS1	Homo sapiens	Checkpoint protein HUS1	HUS1_HUMAN	31690.8	4	12.7932	14.0328	13.357	14.5144	14.845	14.9963
+	1.22419	1.39021	SMC1A	Homo sapiens	Structural maintenance of chromosomes protein;Structural maintenance of chromosomes protein 1A	G8JLG1_HUMAN;SMC1A_HUMAN	140859.11;143232.89	33	17.7754	17.5378	18.2889	18.9419	18.6207	20.2103
+	1.51573	1.38831	FCSK	Homo sapiens	L-fucose kinase	FCSK_HUMAN	117623	12	15.3791	14.59	15.1321	16.4305	15.8059	17.0298
+	2.61473	1.3872	SUGP2	Homo sapiens	SURP and G-patch domain containing 2;SURP and G-patch domain-containing protein 2	M0R2Z9_HUMAN;SUGP2_HUMAN	121544.54;120207.07	34	16.953	17.4567	17.5456	18.7714	18.5347	18.8107
+	1.88987	1.38656	WDR73	Homo sapiens	WD repeat domain 73 (Fragment);WD repeat-containing protein 73	H0YMT3_HUMAN;WDR73_HUMAN	NaN;41685.06	2	11.9576	12.7147	12.3793	13.5122	13.4841	14.215
	1.17418	1.38621	AZI2	Homo sapiens	5-azacytidine induced 2 (Fragment);5-azacytidine-induced protein 2	C9JVK8_HUMAN;AZI2_HUMAN	25064.38;44934.82	3	11.9657	13.0819	12.8963	14.8124	13.3098	13.9803
+	1.80455	1.38616	COG8	Homo sapiens	Conserved oligomeric Golgi complex subunit 8	COG8_HUMAN	68423.6	14	15.9251	15.4938	16.335	17.2069	16.9402	17.7653
	1.1157	1.3856	VAMP4	Homo sapiens	Vesicle-associated membrane protein 4	VAMP4_HUMAN	16396.8	4	13.6526	14.8379	15.4597	16.1295	15.5719	16.4057
+	1.42297	1.38448	KCTD7	Homo sapiens	Potassium channel tetramerization domain containing 7;Potassium channel tetramerization domain containing 7 (Fragment);Potassium channel tetramerization domain containing 7;Potassium channel tetramerization domain containing 7;Potassium channel tetramerization domain containing 7;Potassium channel tetramerization domain containing 7 (Fragment);BTB/POZ domain-containing protein KCTD7	A0A1W2PP71_HUMAN;A0A1W2PQ65_HUMAN;A0A1W2PQL2_HUMAN;A0A1W2PS30_HUMAN;A0A1X7SBW1_HUMAN;C9JTB6_HUMAN;KCTD7_HUMAN	34903.78;NaN;20816.62;27362.28;28462.33;NaN;33131.78	2	12.0414	12.3867	11.4088	14.024	13.0736	12.8928
	0.536815	1.38369	MYO9A	Homo sapiens	Unconventional myosin-IXa;Myosin IXA	MYO9A_HUMAN;H3BRD5_HUMAN	292705.67;276005.74	4	14.5593	12.304	15.9534	14.9169	15.7466	16.3043
+	1.59447	1.38309	LMBRD2	Homo sapiens	G-protein coupled receptor-associated protein LMBRD2	LMBD2_HUMAN	81172.3	3	13.3072	12.8658	13.951	14.2829	15.0843	14.9061
+	3.06786	1.38164	GPS1	Homo sapiens	G protein pathway suppressor 1;G protein pathway suppressor 1;G protein pathway suppressor 1;G protein pathway suppressor 1;COP9 signalosome complex subunit 1	A0A096LP07_HUMAN;A0A096LPJ3_HUMAN;A8K070_HUMAN;C9JFE4_HUMAN;CSN1_HUMAN	54964.95;55408.45;58922.12;53372.03;55536.58	13	16.2622	16.0853	16.5039	17.8464	17.5251	17.6248
+	2.77619	1.38091	NCOA1	Homo sapiens	Nuclear receptor coactivator 1	NCOA1_HUMAN	156757	5	13.255	13.5786	13.2479	15.0349	14.5648	14.6246
	1.06992	1.38081	HOXB4	Homo sapiens	Homeobox protein Hox-B4	HXB4_HUMAN	27604.3	5	14.81	15.7877	15.8669	16.6844	16.1059	17.8168
	0.752044	1.3803	HSPA4L	Homo sapiens	Heat shock 70 kDa protein 4L	HS74L_HUMAN	94512.5	22	15.4706	16.0875	18.027	17.9597	17.2902	18.4761
+	1.64976	1.37941	PA2G4	Homo sapiens	Proliferation-associated protein 2G4	PA2G4_HUMAN	43786.9	22	16.7943	17.5783	17.4518	18.5563	18.2015	19.2049
+	1.58827	1.37911	PARN	Homo sapiens	Poly(A)-specific ribonuclease PARN	A0A494C0W0_HUMAN;A0A8V8TMN8_HUMAN;PARN_HUMAN	76350.41;75928.15;73450.98	9	14.5135	15.865	15.3169	16.6826	16.6781	16.4721
	1.12236	1.37885	COA7	Homo sapiens	Cytochrome c oxidase assembly factor 7	COA7_HUMAN	25709	3	12.4909	13.9258	13.585	15.1656	13.952	15.0207
+	4.2856	1.37726	CSNK1G3;CSNK1G2;CSNK1G3	Homo sapiens	non-specific serine/threonine protein kinase;Casein kinase I isoform gamma-2;Casein kinase I isoform gamma-3	A0A8V8TKT3_HUMAN;KC1G2_HUMAN;KC1G3_HUMAN	52506.8;47457.26;51388.51	6	14.065	14.0249	13.9572	15.2568	15.4655	15.4566
+	1.53987	1.37536	MRPS10	Homo sapiens	Small ribosomal subunit protein uS10m	RT10_HUMAN	22999.5	4	14.7284	14.1314	15.5449	16.0927	16.2275	16.2106
+	1.80982	1.37506	POLE3	Homo sapiens	DNA polymerase epsilon subunit 3	DPOE3_HUMAN	16859.6	4	16.2503	15.8835	15.9271	17.7627	16.7592	17.6641
+	1.43348	1.37474	PPP1CA	Homo sapiens	Serine/threonine-protein phosphatase PP1-alpha catalytic subunit	PP1A_HUMAN	37512.1	5	16.2599	16.2459	16.2983	18.521	17.0706	17.3368
+	1.97585	1.37356	SSU72	Homo sapiens	RNA polymerase II subunit A C-terminal domain phosphatase SSU72	SSU72_HUMAN	22574.5	3	12.4611	12.5613	11.9543	13.867	13.2295	14.0008
+	2.11685	1.37332	;SHPK	Homo sapiens	Carbohydrate kinase FGGY N-terminal domain-containing protein;Sedoheptulokinase	A0A0B4J2A0_HUMAN;SHPK_HUMAN	51504.83;51504.83	13	15.5183	15.8087	15.7904	17.0489	16.6451	17.5434
+	1.54944	1.37327	GALNT11	Homo sapiens	Polypeptide N-acetylgalactosaminyltransferase 11	GLT11_HUMAN	68918.9	2	12.786	12.4911	12.3022	14.4982	13.1856	14.0152
+	2.20746	1.37117	PDLIM5	Homo sapiens	PDZ and LIM domain protein 5	PDLI5_HUMAN	63945.1	17	15.9069	15.985	16.3046	17.8792	17.1077	17.3231
+	2.55137	1.36891	PABPC1	Homo sapiens	Polyadenylate-binding protein 1	PABP1_HUMAN	70670.8	33	22.0936	22.5883	22.6754	23.6129	23.9257	23.9255
+	3.31512	1.36687	GTF2H2;GTF2H2C	Homo sapiens	General transcription factor IIH subunit 2;General transcription factor IIH subunit 2-like protein	TF2H2_HUMAN;T2H2L_HUMAN	44419;44452	17	16.5881	16.9782	16.6872	18.034	18.2341	18.086
+	1.32585	1.3666	DNAJB4	Homo sapiens	DnaJ homolog subfamily B member 4	DNJB4_HUMAN	37806.8	7	13.42	13.8313	14.2648	14.3942	15.4486	15.7733
+	2.01211	1.36396	UBR3	Homo sapiens	E3 ubiquitin-protein ligase UBR3	UBR3_HUMAN	212433	36	17.1508	17.4315	17.7235	19.1037	18.319	18.975
+	1.4762	1.3634	RPL7L1	Homo sapiens	Ribosomal protein uL30-like	RL7L_HUMAN	29669.2	12	17.4381	16.8205	17.4874	19.2654	17.9823	18.5886
+	1.45799	1.36325	HSPA13	Homo sapiens	Heat shock 70 kDa protein 13	HSP13_HUMAN	51927.4	3	13.5005	13.3514	12.9188	14.7555	13.874	15.2309
+	2.37659	1.36233	ADSS2	Homo sapiens	Adenylosuccinate synthetase isozyme 2	PURA2_HUMAN	50097.4	12	15.1381	15.928	15.5771	16.9045	16.9823	16.8434
+	1.99568	1.36121	HELZ	Homo sapiens	Probable helicase with zinc finger domain	HELZ_HUMAN	218970	36	16.5542	16.9745	17.3964	18.1731	18.16	18.6756
+	1.23186	1.36118	C8orf33	Homo sapiens	Chromosome 8 open reading frame 33;UPF0488 protein C8orf33	A0A3B3IT54_HUMAN;CH033_HUMAN	25650.33;24992.5	6	15.4453	16.2919	17.0156	17.248	17.4926	18.0958
	0.715281	1.36082	CABIN1	Homo sapiens	Calcineurin binding protein 1;Calcineurin-binding protein cabin-1	A0A087WWW8_HUMAN;CABIN_HUMAN	240765.59;246352.09	11	13.9746	14.8005	15.1976	15.8939	14.7142	17.4472
+	1.47501	1.36055	SGTA	Homo sapiens	Small glutamine rich tetratricopeptide repeat co-chaperone alpha;Small glutamine rich tetratricopeptide repeat co-chaperone alpha;Small glutamine rich tetratricopeptide repeat co-chaperone alpha;Small glutamine rich tetratricopeptide repeat co-chaperone alpha;Small glutamine-rich tetratricopeptide repeat-containing protein alpha	A0A7I2V2U2_HUMAN;A0A7I2V4T9_HUMAN;A0A7I2V588_HUMAN;A0A7I2V5Z3_HUMAN;SGTA_HUMAN	30968.82;29765.48;39188.15;32403.23;34063.08	9	15.8686	16.5622	16.7575	17.8623	17.1362	18.2714
+	1.5572	1.35989	MCRIP2	Homo sapiens	MAPK regulated corepressor interacting protein 2	MCRI2_HUMAN	17828	3	12.9044	13.972	13.9127	14.7517	14.7528	15.3644
+	1.25727	1.35858	RTN2	Homo sapiens	Reticulon;Reticulon-2	K7EMR7_HUMAN;RTN2_HUMAN	29518.9;59263.84	4	14.227	13.6894	14.8468	15.5016	15.0153	16.3221
+	1.89442	1.35783	IFITM3	Homo sapiens	Interferon-induced transmembrane protein 3	IFM3_HUMAN	14632.1	3	17.6268	18.004	18.5521	19.4654	19.1083	19.6827
+	2.79256	1.35718	PRKAR1A	Homo sapiens	cAMP-dependent protein kinase type I-alpha regulatory subunit	KAP0_HUMAN	42981.7	17	18.185	17.8327	18.2505	19.4463	19.2339	19.6596
+	2.04347	1.35689	PPIP5K2	Homo sapiens	Inositol hexakisphosphate and diphosphoinositol-pentakisphosphate kinase;Inositol hexakisphosphate and diphosphoinositol-pentakisphosphate kinase;Inositol hexakisphosphate and diphosphoinositol-pentakisphosphate kinase 2	A0A087WZV0_HUMAN;A0A8V8TMN4_HUMAN;VIP2_HUMAN	144362.03;134168.9;140406.72	10	14.4265	15.1664	15.2011	16.0494	16.5162	16.2991
	0.862873	1.35659	SUN1	Homo sapiens	Sad1 and UNC84 domain containing 1;SUN domain-containing protein 1	E9PHI4_HUMAN;SUN1_HUMAN	91113.12;87109.62	8	16.2741	14.3649	14.6433	17.0258	16.7035	15.6228
+	1.62163	1.35621	RNF213	Homo sapiens	Ring finger protein 213;E3 ubiquitin-protein ligase RNF213	A0A0A0MTR7_HUMAN;RN213_HUMAN	591408.39;591407.4	131	19.7003	19.0312	19.6708	21.3852	20.2988	20.7869
+	1.86059	1.35589	ELF1	Homo sapiens	E74 like ETS transcription factor 1 (Fragment);ETS-related transcription factor Elf-1	A0A0U1RRL5_HUMAN;ELF1_HUMAN	67052.46;67497.94	4	14.1484	13.8448	14.4128	15.5067	15.0009	15.9661
+	1.81291	1.3557	PTBP3	Homo sapiens	Polypyrimidine tract-binding protein 3	PTBP3_HUMAN	59689.6	10	16.2339	17.0747	17.2452	18.1837	18.015	18.4222
+	1.36503	1.35563	HPF1	Homo sapiens	Histone PARylation factor 1	HPF1_HUMAN	39436.1	15	17.3455	18.6706	18.0254	19.2036	19.0211	19.8836
+	2.73534	1.35362	ATP5ME	Homo sapiens	ATP synthase subunit e, mitochondrial	ATP5I_HUMAN	7933.21	3	15.6937	16.3149	15.9607	17.4246	17.3139	17.2915
+	1.29121	1.35324	TFG	Homo sapiens	Trafficking from ER to golgi regulator;Protein TFG	A0A6Q8PFY7_HUMAN;TFG_HUMAN	44267.07;43447.94	3	12.9698	13.1388	11.8728	13.6023	13.8662	14.5727
+	1.66869	1.35308	S100A13	Homo sapiens	Protein S100-A13	S10AD_HUMAN	11471.2	2	11.3722	11.1479	11.6389	12.3526	12.4473	13.4184
+	1.97111	1.35279	COMMD4	Homo sapiens	COMM domain-containing protein 4	COMD4_HUMAN	21764.3	4	14.7005	14.9733	14.0563	16.1729	15.8629	15.7527
+	1.76243	1.35215	AIP	Homo sapiens	peptidylprolyl isomerase (Fragment);AH receptor-interacting protein	A0A804HKH9_HUMAN;AIP_HUMAN	35847.07;37664.06	8	15.2295	14.5884	15.2561	15.8425	16.6612	16.6268
+	1.64303	1.35213	GIT1	Homo sapiens	GIT ArfGAP 1;GIT ArfGAP 1;ARF GTPase-activating protein GIT1	A0A0C4DGN6_HUMAN;J3QRU8_HUMAN;GIT1_HUMAN	83131.6;76806.26;84340.98	8	13.701	13.6237	13.9618	14.8358	14.676	15.8311
	1.0837	1.35185	TAF2	Homo sapiens	Transcription initiation factor TFIID subunit 2	A0A8I5KUQ2_HUMAN;A0A8I5KV60_HUMAN;H0YC37_HUMAN;TAF2_HUMAN	132037.02;142679.8;132671.39;136971.4	20	17.4998	16.0479	16.1927	17.2834	17.9792	18.5333
+	2.04897	1.35087	SMARCB1	Homo sapiens	SWI/SNF-related matrix-associated actin-dependent regulator of chromatin subfamily B member 1	SNF5_HUMAN	44141.2	10	15.9405	16.568	16.8153	18.0131	17.6359	17.7273
+	2.81384	1.34969	APOBEC3B	Homo sapiens	Apolipoprotein B mRNA editing enzyme catalytic subunit 3B;DNA dC->dU-editing enzyme APOBEC-3B	B0QYD3_HUMAN;ABC3B_HUMAN	57208.54;45924.31	8	15.7118	15.5463	15.7687	17.2852	17.0637	16.7271
+	2.21249	1.34925	NCOR1	Homo sapiens	Nuclear receptor corepressor 1	A0A994J5B8_HUMAN;H0Y459_HUMAN;NCOR1_HUMAN	272879.73;277995.41;270209.8	14	15.6365	15.4295	15.0172	17.0268	16.4083	16.6958
+	1.89406	1.34855	PDCD6	Homo sapiens	Programmed cell death protein 6	PDCD6_HUMAN	21868.5	10	18.2346	18.0837	18.7407	19.6521	19.3062	20.1463
	0.31138	1.34756	CDC40	Homo sapiens	Pre-mRNA-processing factor 17	PRP17_HUMAN	65521.2	5	17.5164	14.1314	19.4911	17.1383	19.9378	18.1054
+	2.18537	1.34705	THOC7	Homo sapiens	THO complex subunit 7 homolog	THOC7_HUMAN	23742.9	3	12.7143	12.3557	12.6518	14.1151	13.4544	14.1934
+	1.54439	1.34658	C15orf39	Homo sapiens	Chromosome 15 open reading frame 39 (Fragment);Uncharacterized protein C15orf39	H3BMJ2_HUMAN;CO039_HUMAN	NaN;110672.83	3	13.5177	13.0421	12.3273	14.7165	14.0748	14.1355
+	2.9656	1.34654	SGK3	Homo sapiens	Serine/threonine-protein kinase Sgk3	SGK3_HUMAN	57108.2	4	12.6459	13.1517	12.9725	14.2422	14.3843	14.1832
+	1.42001	1.34612	SGPL1	Homo sapiens	Sphingosine-1-phosphate lyase 1	SGPL1_HUMAN	63523.8	7	15.3083	14.7137	15.9288	16.3344	16.4611	17.1935
+	1.8015	1.34609	ECH1	Homo sapiens	Enoyl-CoA hydratase 1 (Fragment);Delta(3,5)-Delta(2,4)-dienoyl-CoA isomerase, mitochondrial	M0R248_HUMAN;ECH1_HUMAN	NaN;35816.15	4	12.8281	13.5824	13.1005	14.1685	14.3761	15.0047
+	2.58254	1.34573	SEC11C	Homo sapiens	Signal peptidase complex catalytic subunit SEC11;Signal peptidase complex catalytic subunit SEC11;Signal peptidase complex catalytic subunit SEC11C	B4DI03_HUMAN;K7EJQ7_HUMAN;SC11C_HUMAN	17404.21;18095.11;21542.27	8	15.4783	15.7392	15.7593	17.1041	16.6552	17.2548
+	1.67661	1.34535	SRSF6	Homo sapiens	Serine/arginine-rich splicing factor 6	SRSF6_HUMAN	39586.8	11	17.2693	17.8776	18.2655	18.992	18.8697	19.5867
	0.885565	1.34489	CNOT10	Homo sapiens	CCR4-NOT transcription complex subunit 10	CNO10_HUMAN	82309.7	22	17.9934	18.2787	20.0348	19.819	19.7977	20.7248
+	1.21644	1.34424	LLPH	Homo sapiens	Protein LLP homolog	LLPH_HUMAN	15225.2	3	14.1132	13.7127	15.2445	15.9596	15.9289	15.2147
	0.698903	1.34134	PJA2	Homo sapiens	E3 ubiquitin-protein ligase Praja-2	PJA2_HUMAN	78214.1	8	16.5256	16.8415	17.6287	19.8768	17.1218	18.0212
+	1.64974	1.34106	CELF1	Homo sapiens	CUG triplet repeat, RNA binding protein 1, isoform CRA_c;CUGBP Elav-like family member 1	G5EA30_HUMAN;CELF1_HUMAN	55142.8;52063.14	9	16.4839	17.4363	17.5419	18.2831	18.4038	18.7983
	0.885244	1.34104	CENPJ	Homo sapiens	Centromere protein J	F6VUX8_HUMAN;CENPJ_HUMAN	129930.79;153000.3	8	13.1494	13.7784	13.8061	13.5759	15.6505	15.5307
+	1.26612	1.34094	CLEC16A	Homo sapiens	C-type lectin domain containing 16A;Protein CLEC16A	A0A8V8TR67_HUMAN;CL16A_HUMAN	117514.72;117714.95	10	15.5105	14.4761	15.5429	16.6297	15.8586	17.064
+	1.91399	1.34076	RNF40	Homo sapiens	E3 ubiquitin-protein ligase BRE1B	BRE1B_HUMAN	113678	27	16.7088	16.9654	17.5746	18.3815	18.151	18.7386
	0.747544	1.34013	NCR3LG1	Homo sapiens	Natural cytotoxicity triggering receptor 3 ligand 1	NR3L1_HUMAN	50827.2	2	13.0912	11.0785	13.3537	14.224	13.0458	14.2741
+	1.50092	1.33964	UBQLN1	Homo sapiens	Ubiquilin-1	UBQL1_HUMAN	62518.9	5	15.2495	15.2599	16.0606	17.1317	16.2377	17.2195
+	1.51335	1.33924	TBL1XR1	Homo sapiens	F-box-like/WD repeat-containing protein TBL1XR1	TBL1R_HUMAN	55594.9	15	17.1997	16.8377	18.0575	18.7004	18.3753	19.0369
	0.884872	1.33735	SYNGR1	Homo sapiens	Synaptogyrin 1;Synaptogyrin-1	B5MCD7_HUMAN;SNG1_HUMAN	18465.1;25455.6	2	12.3	14.4482	14.3212	14.9164	14.9225	15.2426
+	2.59041	1.33614	TMEM106B	Homo sapiens	Transmembrane protein 106B	A0A994J4C4_HUMAN;A0A994J4F8_HUMAN;T106B_HUMAN	25863.4;23619.93;31127.4	7	16.8458	16.4398	16.6078	17.8846	17.7399	18.2773
+	1.84382	1.33491	PCYOX1	Homo sapiens	Prenylcysteine oxidase 1	PCYOX_HUMAN	56640.1	15	17.3931	16.7111	17.725	18.6839	18.3748	18.7753
+	1.7125	1.3332	STUB1	Homo sapiens	E3 ubiquitin-protein ligase CHIP	CHIP_HUMAN	34856.2	11	15.5483	15.7872	15.7793	16.8164	16.5857	17.7123
+	2.1511	1.33256	DDX21	Homo sapiens	Nucleolar RNA helicase 2	DDX21_HUMAN	87344.4	45	21.4747	20.8446	21.2945	22.7654	22.1745	22.6714
+	1.76204	1.33243	LGALS1	Homo sapiens	Galectin-1	LEG1_HUMAN	14715.7	8	18.3575	18.9359	19.143	19.8148	19.9934	20.6256
+	2.27392	1.33234	MCUB	Homo sapiens	Calcium uniporter regulatory subunit MCUb, mitochondrial	MCUB_HUMAN	39082.4	3	12.8902	12.408	12.5365	13.7789	13.7212	14.3316
+	1.70736	1.33194	PI4K2B	Homo sapiens	Phosphatidylinositol 4-kinase type 2;Phosphatidylinositol 4-kinase type 2-beta	G5E9Z4_HUMAN;P4K2B_HUMAN	44761.48;54744.21	6	14.384	13.9097	14.8204	15.672	15.311	16.1269
	0.836967	1.32996	ARPC3	Homo sapiens	Actin-related protein 2/3 complex subunit 3	ARPC3_HUMAN	20546.7	3	13.1611	14.2781	13.1384	16.0092	14.7355	13.8228
	1.04869	1.32961	AHCTF1	Homo sapiens	Protein ELYS	ELYS_HUMAN	252498	24	15.8249	16.4465	15.6836	18.1338	17.5346	16.2755
	1.15325	1.32942	VASP	Homo sapiens	Vasodilator-stimulated phosphoprotein	VASP_HUMAN	39829.7	9	14.4109	14.2694	15.3055	15.6373	15.4815	16.8554
+	2.42334	1.32908	NEU1	Homo sapiens	Sialidase-1	NEUR1_HUMAN	45467.3	3	13.3917	13.6459	14.0585	15.1791	15.0727	14.8316
	0.681153	1.32858	CETN3	Homo sapiens	Centrin 3;Centrin 3;Centrin 3;Centrin-3	E5RFM2_HUMAN;E5RJF8_HUMAN;E5RK82_HUMAN;CETN3_HUMAN	18047.6;22423.46;18336.64;19550	3	15.0337	13.1033	13.333	15.6288	15.9506	13.8762
	0.810071	1.32759	NPTN	Homo sapiens	Neuroplastin	H3BU51_HUMAN;NPTN_HUMAN	20139.92;44387.18	2	11.2001	13.3005	13.3075	14.259	13.3558	14.1761
+	1.60095	1.32629	SPG21	Homo sapiens	Maspardin	SPG21_HUMAN	34960.1	7	14.5729	14.2691	14.393	15.0006	16.146	16.0673
+	2.7576	1.32527	STAU1	Homo sapiens	Double-stranded RNA-binding protein Staufen homolog 1	STAU1_HUMAN	63182.3	32	19.9216	20.2087	20.1929	21.7268	21.2187	21.3534
+	1.33944	1.32457	ATL3	Homo sapiens	Atlastin-3	ATLA3_HUMAN	60542	26	18.4968	18.6795	19.5999	20.0043	19.8758	20.8699
	1.169	1.32366	SMIM8	Homo sapiens	Small integral membrane protein 8	SMIM8_HUMAN	11058.8	2	12.2106	12.6361	13.3357	13.9602	13.3745	14.8187
+	4.08529	1.3235	POLR1E	Homo sapiens	DNA-directed RNA polymerase I subunit RPA49	RPA49_HUMAN	47260.2	7	14.7845	14.8089	15.0208	16.157	16.1723	16.2554
+	2.08471	1.32336	GAS2L1	Homo sapiens	Growth arrest specific 2 like 1	A0A5E8_HUMAN	72688.6	2	11.2504	11.2991	10.9164	12.6576	12.782	11.9964
	1.13366	1.32261	TBX1	Homo sapiens	T-box transcription factor 1;T-box transcription factor TBX1	A0A3B3IS18_HUMAN;TBX1_HUMAN	53505.42;43132.9	4	12.6944	14.0122	12.6238	14.272	15.0348	13.9914
+	1.49452	1.32219	POLR3B	Homo sapiens	DNA-directed RNA polymerase III subunit RPC2	RPC2_HUMAN	127785	19	15.9164	16.8255	16.6475	17.9032	17.2158	18.2369
+	1.38506	1.32216	RANBP10	Homo sapiens	Ran-binding protein 10;RAN binding protein 10	RBP10_HUMAN;R4GMX8_HUMAN	67256.67;70485.24	16	15.7681	16.3178	17.056	17.5962	17.345	18.1672
+	2.18791	1.3218	HSPA8	Homo sapiens	Heat shock cognate 71 kDa protein	HSP7C_HUMAN	70898.1	46	24.4908	24.841	25.2711	26.2247	25.9725	26.3711
	1.0417	1.32039	HMG20A	Homo sapiens	High mobility group protein 20A	HM20A_HUMAN	40143.6	4	13.1073	13.1515	14.3793	14.9788	14.0803	15.5401
+	2.02282	1.32034	MTIF2	Homo sapiens	Translation initiation factor IF-2, mitochondrial	IF2M_HUMAN	81317.4	2	10.4371	10.9264	11.4154	12.2455	12.2565	12.2379
+	1.95243	1.3202	ESCO2	Homo sapiens	N-acetyltransferase ESCO2	ESCO2_HUMAN	68307	2	12.7133	12.6491	11.8447	13.8481	13.5304	13.7891
+	2.67604	1.31988	GLB1L2	Homo sapiens	Beta-galactosidase-1-like protein 2	GLBL2_HUMAN	72079.1	3	11.9704	12.2883	11.6947	13.4491	13.254	13.21
+	3.107	1.31909	VPS16	Homo sapiens	Vacuolar protein sorting-associated protein 16 homolog	VPS16_HUMAN	94693.7	28	17.6319	17.6593	17.8822	18.9552	18.8948	19.2807
+	1.85696	1.31888	HGH1	Homo sapiens	Protein HGH1 homolog	HGH1_HUMAN	42129.2	21	19.8215	19.509	19.9789	21.4683	20.534	21.2637
	1.1374	1.31763	OGFOD3	Homo sapiens	2-oxoglutarate and iron-dependent oxygenase domain-containing protein 3	OGFD3_HUMAN	35646	2	12.3158	12.2402	12.0468	13.8762	12.4592	14.2202
+	1.55086	1.31704	PLXNB2	Homo sapiens	Plexin-B2	PLXB2_HUMAN	205127	12	14.386	14.1621	14.5169	15.7628	14.978	16.2753
+	1.49093	1.31651	INTS3	Homo sapiens	Integrator complex subunit 3	INT3_HUMAN	118070	18	16.7653	16.4712	17.2184	18.2029	17.5038	18.6978
+	1.81872	1.31543	TRIM33	Homo sapiens	E3 ubiquitin-protein ligase TRIM33	TRI33_HUMAN	122533	14	14.8711	15.2788	15.5621	16.5253	16.1288	17.0042
+	1.83418	1.31433	EHD2	Homo sapiens	EH domain-containing protein 2	EHD2_HUMAN	61161.4	9	14.45	15.1583	15.2871	15.9355	16.5692	16.3337
+	2.22592	1.3137	PTBP1	Homo sapiens	Polypyrimidine tract-binding protein 1	A0A0U1RRM4_HUMAN;PTBP1_HUMAN	62464.18;59633.06	23	21.396	21.9322	21.8971	23.155	22.7151	23.2963
+	1.66897	1.31308	ATXN2	Homo sapiens	Ataxin 2	A0A2R8Y5A6_HUMAN;A0A2R8YDM9_HUMAN	126008.65;105129.52	18	16.1671	16.6349	17.3555	18.0077	17.8846	18.2044
+	2.05802	1.31273	KIF16B	Homo sapiens	Kinesin family member 16B;Kinesin family member 16B;Kinesin-like protein KIF16B	A0A1B0GTU3_HUMAN;A0A1B0GVS8_HUMAN;KI16B_HUMAN	146325.87;208479.14;152011.32	2	12.5419	11.8215	12.2245	13.5113	13.1983	13.8164
+	2.70852	1.31147	NUP133	Homo sapiens	Nuclear pore complex protein Nup133	NU133_HUMAN	128979	47	18.7872	18.8937	18.759	20.3843	19.7864	20.2037
+	1.79042	1.31135	NDUFB8	Homo sapiens	NADH dehydrogenase [ubiquinone] 1 beta subcomplex subunit 8, mitochondrial	NDUB8_HUMAN	21765.7	3	15.0274	14.3617	14.6363	16.4145	15.5005	16.0445
	1.00051	1.31118	WDR12	Homo sapiens	Ribosome biogenesis protein WDR12	WDR12_HUMAN	47707.9	18	18.1697	16.7345	17.9747	19.6238	18.1766	19.0121
+	2.45426	1.31004	RAB22A	Homo sapiens	Ras-related protein Rab-22A	RB22A_HUMAN	21855.1	3	12.7478	12.2885	12.6271	14.0491	14.0029	13.5416
+	1.8732	1.30994	ARHGAP21	Homo sapiens	Rho GTPase activating protein 21;Rho GTPase activating protein 21;Rho GTPase-activating protein 21	A0A7P0TAS2_HUMAN;A0A805TBS0_HUMAN;RHG21_HUMAN	218524.44;216344.81;217462.12	29	16.5196	16.6741	17.0792	18.4224	17.5584	18.2219
+	1.49736	1.30886	THEM6	Homo sapiens	Protein THEM6	THEM6_HUMAN	23865	10	17.6432	16.5049	17.5787	18.7886	18.2327	18.6322
+	1.48665	1.30883	KDM6A	Homo sapiens	[histone H3]-trimethyl-L-lysine(27) demethylase;[histone H3]-trimethyl-L-lysine(27) demethylase;[histone H3]-trimethyl-L-lysine(27) demethylase;[histone H3]-trimethyl-L-lysine(27) demethylase;[histone H3]-trimethyl-L-lysine(27) demethylase;[histone H3]-trimethyl-L-lysine(27) demethylase;[histone H3]-trimethyl-L-lysine(27) demethylase;Lysine-specific demethylase 6A	A0A087X0R0_HUMAN;A0A6Q8PFK0_HUMAN;A0A6Q8PHB6_HUMAN;A0A804HJA2_HUMAN;F5H5V6_HUMAN;F5H6S1_HUMAN;F8W8R6_HUMAN;KDM6A_HUMAN	159787.93;150093.86;157254.07;150845.71;145234.31;149316.98;154928.38;154176.53	8	14.5021	13.6742	13.4509	15.0024	14.8665	15.6848
+	1.66484	1.30812	TCF25	Homo sapiens	Ribosome quality control complex subunit TCF25	TCF25_HUMAN	76666.6	11	15.4876	15.7884	16.259	16.7503	17.0213	17.6877
	0.999723	1.30749	PRKCSH	Homo sapiens	Glucosidase 2 subunit beta	K7ELL7_HUMAN;GLU2B_HUMAN	60192.27;59425.41	14	15.6317	15.7211	16.6671	16.5747	17.0594	18.3082
	0.706439	1.30742	COX11	Homo sapiens	Cytochrome c oxidase assembly protein COX11, mitochondrial	COX11_HUMAN	31430	4	14.9274	17.1982	17.5454	17.8337	17.5361	18.2234
	1.12198	1.30471	PIAS4	Homo sapiens	E3 SUMO-protein ligase PIAS4	PIAS4_HUMAN	56504	6	14.0003	14.3364	13.6209	14.8709	14.7023	16.2985
+	1.94533	1.30398	UBAP1	Homo sapiens	Ubiquitin-associated protein 1	UBAP1_HUMAN	55083.6	4	14.7812	13.8922	14.4493	15.585	15.5001	15.9496
+	2.53848	1.30346	CSNK1A1	Homo sapiens	Casein kinase 1 alpha 1;Casein kinase I isoform alpha;Casein kinase 1 alpha 1	A0A590UJ43_HUMAN;KC1A_HUMAN;U3KPX3_HUMAN	48577.21;38914.85;42451.09	14	17.6841	17.7288	18.0294	19.445	18.8827	19.025
	1.08968	1.30302	AGTRAP	Homo sapiens	Type-1 angiotensin II receptor-associated protein	ATRAP_HUMAN	17419.2	3	15.7678	16.495	17.2407	17.7103	17.2193	18.483
+	1.59769	1.30202	R3HCC1	Homo sapiens	R3H and coiled-coil domain-containing protein 1;R3H and coiled-coil domain-containing protein 1;R3H domain and coiled-coil containing 1;R3H and coiled-coil domain-containing protein 1	A0A0D9SF44_HUMAN;A0A0R4J2E2_HUMAN;A0A7P0N5L0_HUMAN;R3HC1_HUMAN	44294.1;49073.61;53259.49;49091.64	2	12.0637	12.3979	11.4438	13.4938	12.7753	13.5425
+	2.09696	1.30159	CCDC167	Homo sapiens	Coiled-coil domain-containing protein 167	CC167_HUMAN	11459.3	2	15.1522	15.6098	15.7499	16.661	17.1903	16.5654
	0.781574	1.30152	ARMCX5	Homo sapiens	Armadillo repeat-containing X-linked protein 5	ARMX5_HUMAN	62345.7	3	13.9806	12.2483	12.8797	13.6485	15.485	13.8796
+	1.44027	1.30081	PAN2	Homo sapiens	PAN2-PAN3 deadenylation complex catalytic subunit PAN2	PAN2_HUMAN	135368	7	13.233	13.3655	12.9251	14.2685	13.9111	15.2464
+	2.1841	1.29973	TBC1D15	Homo sapiens	TBC1 domain family member 15	TBC15_HUMAN	79490.7	24	18.3134	17.9233	18.5431	19.462	19.3211	19.8958
	1.11394	1.29954	NIP7	Homo sapiens	60S ribosome subunit biogenesis protein NIP7 homolog	NIP7_HUMAN	20462.6	9	16.4692	15.4425	16.3997	18.0828	16.5866	17.5406
+	1.51135	1.29805	EFR3A	Homo sapiens	EFR3 homolog A;Protein EFR3 homolog A	A0A1B0GUZ7_HUMAN;EFR3A_HUMAN	96130.94;92924.34	19	17.2033	17.5818	17.8702	18.2655	18.8179	19.466
	0.814387	1.29725	DHX40	Homo sapiens	Probable ATP-dependent RNA helicase DHX40	DHX40_HUMAN	88560.1	4	12.5941	13.0677	12.587	12.7099	14.2523	15.1784
	0.410698	1.29678	NAA25	Homo sapiens	N-alpha-acetyltransferase 25, NatB auxiliary subunit	NAA25_HUMAN	112292	7	13.7704	14.4563	17.6745	17.524	16.7733	15.4942
+	1.80898	1.29613	ZNF768	Homo sapiens	Zinc finger protein 768	H3BS42_HUMAN;ZN768_HUMAN	56668.81;60228.7	5	13.7587	13.4599	14.1013	14.6026	15.0994	15.5063
	1.05164	1.29562	BET1L	Homo sapiens	Bet1 golgi vesicular membrane trafficking protein like;Bet1 golgi vesicular membrane trafficking protein like;Bet1 golgi vesicular membrane trafficking protein like;BET1-like protein	A0A0C4DH16_HUMAN;B8ZZS0_HUMAN;H7BXT7_HUMAN;BET1L_HUMAN	11137.66;17106.97;6465.2;12388.14	2	14.1319	14.7033	15.4934	16.392	15.2329	16.5907
	1.16885	1.29482	SELENOT	Homo sapiens	Thioredoxin reductase-like selenoprotein T	SELT_HUMAN	22324.2	4	13.3847	13.4311	14.5243	14.627	14.8012	15.7963
+	1.79577	1.29479	SUDS3	Homo sapiens	Sin3 histone deacetylase corepressor complex component SDS3	SDS3_HUMAN	38136.1	4	13.0184	13.6887	13.3952	14.9089	14.146	14.9317
	0.818745	1.29433	PUM3	Homo sapiens	Pumilio homolog 3	PUM3_HUMAN	73584.4	17	16.7645	15.7939	17.5131	18.7963	16.97	18.1883
+	1.31799	1.29388	ARMC8	Homo sapiens	Armadillo repeat-containing protein 8	ARMC8_HUMAN	75509.3	20	17.0698	17.0739	17.8809	18.6027	18.0076	19.2959
+	1.261	1.29382	MAU2	Homo sapiens	MAU2 chromatid cohesion factor homolog	SCC4_HUMAN	69081.8	14	15.5995	16.1733	17.125	17.6393	17.2534	17.8867
+	2.06922	1.29325	NUDCD1	Homo sapiens	NudC domain-containing protein 1	A0A7I2V457_HUMAN;NUDC1_HUMAN	53776.22;66755.84	3	12.3297	12.2725	12.6289	13.3506	13.587	14.1732
+	1.53741	1.29272	SCO1	Homo sapiens	Protein SCO1 homolog, mitochondrial	SCO1_HUMAN	33814	12	19.2693	18.4085	18.603	20.2463	19.488	20.4247
+	2.55596	1.29258	RPUSD4	Homo sapiens	Pseudouridylate synthase RPUSD4, mitochondrial	RUSD4_HUMAN	42205.1	3	13.4278	13.4067	13.5731	14.9321	14.383	14.9703
+	1.28062	1.2925	PPOX	Homo sapiens	Protoporphyrinogen oxidase	PPOX_HUMAN	50765.3	18	17.1595	17.0591	18.2043	18.6866	18.292	19.3217
+	2.73012	1.29238	RAP1GDS1	Homo sapiens	Rap1 GTPase-GDP dissociation stimulator 1	GDS1_HUMAN	66316.8	22	17.3535	17.1598	17.5143	18.5497	18.4393	18.9158
+	1.27988	1.29196	AGO2	Homo sapiens	Protein argonaute-2	AGO2_HUMAN	97208.1	21	16.3249	17.5497	17.5742	18.0749	18.3773	18.8724
+	1.80305	1.29154	SH3GLB1	Homo sapiens	Endophilin-B1	A0A087WW40_HUMAN;A0A994J549_HUMAN;SHLB1_HUMAN	44260.4;42238.95;40796.34	9	16.1755	15.8807	16.3107	17.389	16.917	17.9356
+	1.68931	1.29092	CNBP	Homo sapiens	CCHC-type zinc finger nucleic acid binding protein	CNBP_HUMAN	19462.7	6	14.827	15.0845	15.4813	16.7772	15.8471	16.6412
+	1.64648	1.29025	WASHC5	Homo sapiens	WASH complex subunit 5	WASC5_HUMAN	134286	10	13.8968	14.4352	14.1554	15.7865	14.8091	15.7626
+	1.37872	1.28995	SUZ12	Homo sapiens	SUZ12 polycomb repressive complex 2 subunit;Polycomb protein SUZ12	J3QQW9_HUMAN;SUZ12_HUMAN	80321.65;83054.8	7	14.129	15.2372	15.4776	16.5061	16.131	16.0766
+	1.42061	1.28976	RAD54B	Homo sapiens	DNA repair and recombination protein RAD54B	RA54B_HUMAN	102967	5	13.5396	13.796	13.4332	14.7926	15.6266	14.2188
+	1.76468	1.28943	CNNM3	Homo sapiens	Metal transporter CNNM3	CNNM3_HUMAN	76119.2	17	16.0084	15.2736	16.1777	17.1522	16.7853	17.3905
+	1.51081	1.28867	RNF170	Homo sapiens	E3 ubiquitin-protein ligase RNF170	RN170_HUMAN	29814.7	2	12.6002	13.0889	13.6732	14.6443	13.9225	14.6615
+	1.23691	1.28865	PES1	Homo sapiens	Pescadillo homolog	B5MCF9_HUMAN;PESC_HUMAN	66077.41;68002.62	20	17.6555	16.9419	17.6422	19.508	18.0456	18.5519
	1.14204	1.28823	VPS41	Homo sapiens	Vacuolar protein sorting-associated protein 41 homolog	VPS41_HUMAN	98566.1	9	14.6699	15.2262	16.0661	16.3658	16.1775	17.2835
+	1.50709	1.28809	PPP1CC	Homo sapiens	Serine/threonine-protein phosphatase;Serine/threonine-protein phosphatase PP1-gamma catalytic subunit	F8VYE8_HUMAN;PP1G_HUMAN	34950.2;36983.78	16	18.5481	18.6718	19.2129	20.6682	19.4972	20.1317
+	2.13627	1.28806	MKRN1	Homo sapiens	E3 ubiquitin-protein ligase makorin-1	MKRN1_HUMAN	53349.4	3	12.5878	13.3772	12.775	14.242	14.0231	14.3391
+	2.26139	1.28768	PRKRA	Homo sapiens	Interferon-inducible double-stranded RNA-dependent protein kinase activator A	PRKRA_HUMAN	34404.2	12	17.7871	17.3204	18.0029	19.0496	18.7552	19.1686
+	1.45728	1.28745	TDRD3	Homo sapiens	Tudor domain-containing protein 3	TDRD3_HUMAN	73184.7	4	12.1723	12.6726	13.3465	13.5972	14.0706	14.3858
	1.19943	1.28698	BMP2K	Homo sapiens	BMP-2-inducible protein kinase	BMP2K_HUMAN	129172	49	17.7648	18.279	17.7671	18.5093	19.0407	20.1219
+	1.2424	1.28678	CTTN	Homo sapiens	Src substrate cortactin	SRC8_HUMAN	61586.1	15	17.0345	17.1261	18.2616	18.789	18.2552	19.2384
+	3.41612	1.28344	RETREG3	Homo sapiens	Reticulophagy regulator 3	RETR3_HUMAN	51396.2	6	15.1089	15.403	15.4117	16.513	16.7098	16.5512
+	1.66441	1.28329	DDX10	Homo sapiens	ATP-dependent RNA helicase;Probable ATP-dependent RNA helicase DDX10	A0A8I5KSH6_HUMAN;DDX10_HUMAN	106382.13;100887.95	30	17.615	17.3039	18.1736	19.0684	18.525	19.3489
	1.13249	1.28277	EPB41L2	Homo sapiens	Erythrocyte membrane protein band 4.1 like 2;Erythrocyte membrane protein band 4.1 like 2;Band 4.1-like protein 2	A0A994J5B1_HUMAN;E9PHY5_HUMAN;E41L2_HUMAN	118474.78;104359.82;112588.08	9	13.828	13.9612	13.798	14.3591	14.9216	16.1549
+	1.72949	1.28258	USP16	Homo sapiens	Ubiquitin carboxyl-terminal hydrolase 16	UBP16_HUMAN	93570.1	12	15.0266	15.8467	15.958	17.0385	16.571	17.0695
	0.903652	1.28064	PRDX4	Homo sapiens	Peroxiredoxin-4	PRDX4_HUMAN	30539.9	8	18.6129	16.9334	17.1057	19.0206	18.08	19.3932
+	1.5807	1.28002	ALDH1A2	Homo sapiens	Retinal dehydrogenase 2	AL1A2_HUMAN	56723.9	20	16.1889	16.9901	16.9103	17.6391	17.7778	18.5125
	1.05642	1.27965	STARD7	Homo sapiens	StAR-related lipid transfer protein 7, mitochondrial	STAR7_HUMAN	43113.2	2	10.9279	11.7275	11.4666	11.7099	12.7545	13.4965
+	2.40357	1.2788	MAGOHB	Homo sapiens	Protein mago nashi homolog 2	MGN2_HUMAN	17275.8	8	16.6864	16.7797	16.8178	18.4427	17.7321	17.9455
+	2.24222	1.2786	MRPL50	Homo sapiens	Large ribosomal subunit protein mL50	RM50_HUMAN	18325	4	13.9427	14.3803	14.1662	15.8002	15.4186	15.1061
	1.07683	1.27826	GLYR1	Homo sapiens	Cytokine-like nuclear factor N-PAC	GLYR1_HUMAN	60547.4	11	14.3781	14.4136	14.8864	16.6875	14.8543	15.9712
+	1.89818	1.27781	COPS7A	Homo sapiens	COP9 signalosome complex subunit 7a	CSN7A_HUMAN	30276.6	4	13.3533	13.6303	13.2037	14.7038	14.1923	15.1247
+	1.36228	1.27735	STX3	Homo sapiens	Syntaxin 3 (Fragment);Syntaxin 3;Syntaxin 3;Syntaxin-3	A0A0C4DGE4_HUMAN;A0A0J9YW33_HUMAN;A0A286YF28_HUMAN;STX3_HUMAN	23242.95;32940.7;29636.13;33155.03	8	15.2478	15.0431	15.8188	16.7677	15.9521	17.2221
+	2.0218	1.27734	PLEKHG4	Homo sapiens	Puratrophin-1	PKHG4_HUMAN	130803	8	13.9238	14.1558	14.5056	15.313	15.2064	15.8978
	0.904809	1.27715	CPT2	Homo sapiens	Carnitine palmitoyltransferase 2;Carnitine palmitoyltransferase 2;Carnitine palmitoyltransferase 2;Carnitine O-palmitoyltransferase 2, mitochondrial	A0A1B0GTB8_HUMAN;A0A1B0GVF3_HUMAN;A0A1B0GWC0_HUMAN;CPT2_HUMAN	71182;75244.67;72649.65;73777.02	17	16.2114	16.0181	17.3537	17.6098	17.0353	18.7695
+	2.18414	1.27662	AURKB	Homo sapiens	Aurora kinase B	AURKB_HUMAN	39310.5	13	16.0132	16.4757	16.0397	17.8263	17.3619	17.1703
+	1.31247	1.27621	GABPA	Homo sapiens	GA-binding protein alpha chain	GABPA_HUMAN	51295.2	4	14.18	13.6397	14.5067	15.5398	14.6653	15.9499
+	2.15481	1.27506	C7orf50	Homo sapiens	Chromosome 7 open reading frame 50 (Fragment);Uncharacterized protein C7orf50	C9JQV0_HUMAN;CG050_HUMAN	21883.11;22083.35	8	16.649	16.1496	16.7398	17.7322	17.525	18.1064
+	1.31213	1.27433	ACSL4	Homo sapiens	Long-chain-fatty-acid--CoA ligase 4	ACSL4_HUMAN	79188	16	16.5484	16.7805	17.4362	18.0272	17.6581	18.9028
+	2.23637	1.27336	TMED1	Homo sapiens	Transmembrane emp24 domain-containing protein 1	TMED1_HUMAN	25205.8	5	15.4995	15.484	15.9905	17.0703	16.5952	17.1287
+	1.77272	1.27329	DHX15	Homo sapiens	ATP-dependent RNA helicase DHX15	DHX15_HUMAN	90932.8	34	19.6826	19.9301	20.5067	21.189	21.0259	21.7244
+	2.60343	1.27314	MEAF6	Homo sapiens	Chromatin modification-related protein MEAF6	EAF6_HUMAN	21634.9	2	14.269	14.5266	14.4678	16.0108	15.4223	15.6497
	1.06028	1.27276	PPIG	Homo sapiens	Peptidylprolyl isomerase G;Peptidylprolyl isomerase G;Peptidylprolyl isomerase G;Peptidyl-prolyl cis-trans isomerase G (Fragment);Peptidylprolyl isomerase G;Peptidyl-prolyl cis-trans isomerase G	A0A7I2V4F2_HUMAN;A0A7I2V5Q5_HUMAN;A0A7I2V629_HUMAN;C9JM79_HUMAN;E9PG73_HUMAN;PPIG_HUMAN	80148.28;88371.93;85958.12;55978.53;87088.56;88617.16	3	12.9624	14.0021	14.5071	15.7496	14.6499	14.8904
+	1.35508	1.27256	GOPC	Homo sapiens	Golgi associated PDZ and coiled-coil motif containing;Golgi-associated PDZ and coiled-coil motif-containing protein	F5H1Y4_HUMAN;GOPC_HUMAN	44790.45;50519.97	3	13.5051	12.7943	12.2698	13.9391	13.8158	14.632
+	2.4858	1.27254	WAC	Homo sapiens	WW domain-containing adapter protein with coiled-coil	WAC_HUMAN	70724.3	7	13.7867	14.006	14.2825	15.2237	15.0958	15.5735
	1.11967	1.27248	NIBAN2	Homo sapiens	Protein Niban 2	NIBA2_HUMAN	84137.9	5	13.3133	13.0913	12.9986	13.4216	15.2199	14.5792
+	1.51508	1.27009	COX7A2	Homo sapiens	Cytochrome c oxidase subunit 7A2;Cytochrome c oxidase subunit 7A2, mitochondrial	H0UI06_HUMAN;CX7A2_HUMAN	12843.97;9395.98	3	16.5242	16.5497	16.6351	18.2981	17.0727	18.1486
+	2.06277	1.26952	RUFY1	Homo sapiens	RUN and FYVE domain-containing protein 1	RUFY1_HUMAN	79817.9	18	16.3369	16.2719	16.6647	17.7487	17.2625	18.0709
+	2.129	1.26897	SORT1	Homo sapiens	Sortilin	SORT_HUMAN	92067.7	15	18.528	18.0599	18.5924	19.6887	19.3216	19.977
+	1.33374	1.2689	CDK13	Homo sapiens	Cyclin dependent kinase 13 (Fragment);Cyclin dependent kinase 13 (Fragment);Cyclin-dependent kinase 13	A0A2R8Y4Z0_HUMAN;A0A2R8Y7W5_HUMAN;CDK13_HUMAN	143901.76;NaN;164923.23	10	15.1828	16.4883	16.2242	16.8902	17.5773	17.2344
	0.658295	1.26866	GDPD1	Homo sapiens	Lysophospholipase D GDPD1	GDPD1_HUMAN	36167.1	11	17.3319	15.0065	16.1375	18.0709	17.8937	16.3173
+	2.50635	1.26801	ECD	Homo sapiens	Protein ecdysoneless homolog	ECD_HUMAN	72758.1	18	17.4538	17.4934	17.0073	18.8259	18.5204	18.4123
+	2.73867	1.26783	COIL	Homo sapiens	Coilin	COIL_HUMAN	62608.3	12	17.2228	17.039	16.6741	18.2131	18.1611	18.3653
	0.51955	1.26757	OS9	Homo sapiens	Endoplasmic reticulum lectin;Endoplasmic reticulum lectin;Endoplasmic reticulum lectin;Endoplasmic reticulum lectin;Endoplasmic reticulum lectin;Endoplasmic reticulum lectin;Endoplasmic reticulum lectin;Endoplasmic reticulum lectin;Endoplasmic reticulum lectin;Protein OS-9	A0A8V8TPZ4_HUMAN;A0A8V8TQI0_HUMAN;A0A8V8TQI4_HUMAN;A0A8V8TQI8_HUMAN;A0A8V8TQI9_HUMAN;A0A8V8TR34_HUMAN;A0A8V8TRD7_HUMAN;A0A8V8TRE0_HUMAN;B4E321_HUMAN;OS9_HUMAN	67604.51;70316.64;75304.38;75660.76;64383.69;73919.77;68989.12;75403.52;46302.03;75561.63	3	13.7408	12.0545	13.1685	15.3477	12.3625	15.0562
+	1.47685	1.26731	ARAP1	Homo sapiens	ArfGAP with RhoGAP domain, ankyrin repeat and PH domain 1;Arf-GAP with Rho-GAP domain, ANK repeat and PH domain-containing protein 1	E7EU13_HUMAN;ARAP1_HUMAN	134636.93;162191.52	11	14.4001	14.2039	15.3118	15.8989	15.5555	16.2632
+	1.67967	1.26701	NDUFV2	Homo sapiens	NADH dehydrogenase [ubiquinone] flavoprotein 2, mitochondrial;NADH dehydrogenase [ubiquinone] flavoprotein 2, mitochondrial	E7EPT4_HUMAN;NDUV2_HUMAN	27907.21;27391.55	7	17.296	16.8582	17.1542	18.626	17.7383	18.7451
+	2.63313	1.26673	RNF126	Homo sapiens	RING-type E3 ubiquitin transferase (Fragment);E3 ubiquitin-protein ligase RNF126	K7EIY6_HUMAN;RN126_HUMAN	30785.05;33861.49	8	17.41	17.3852	17.4739	18.9145	18.3295	18.8253
+	3.65287	1.26629	MLLT10	Homo sapiens	Protein AF-10	AF10_HUMAN	113320	3	13.0582	12.939	12.8412	14.2381	14.067	14.3322
+	1.74255	1.26596	SUCLG2	Homo sapiens	Succinate--CoA ligase [GDP-forming] subunit beta, mitochondrial	SUCB2_HUMAN	46510.6	10	16.1977	15.2047	15.6843	16.6497	17.0673	17.1675
	0.482948	1.26594	SCAMP1	Homo sapiens	Secretory carrier-associated membrane protein;Secretory carrier-associated membrane protein 1	A0A087WXB0_HUMAN;SCAM1_HUMAN	35046.35;37920.43	4	13.8396	16.5993	17.0139	16.9555	16.1956	18.0996
	1.09597	1.26592	MCM2	Homo sapiens	DNA replication licensing factor MCM2	MCM2_HUMAN	101896	20	16.7487	16.7344	17.5482	17.8166	17.7925	19.2199
+	1.71248	1.26576	DNTTIP1	Homo sapiens	Deoxynucleotidyltransferase terminal-interacting protein 1 (Fragment);Deoxynucleotidyltransferase terminal-interacting protein 1	H7C1M5_HUMAN;TDIF1_HUMAN	NaN;37013.33	2	13.4812	12.8165	13.8858	14.5358	14.5414	14.9036
+	1.76972	1.26572	H1-10	Homo sapiens	H1.10 linker histone	A0A994J4R3_HUMAN	27855.4	8	17.3574	17.1476	17.9507	18.6521	18.441	19.1598
+	3.1934	1.26559	BAIAP2L1	Homo sapiens	Brain-specific angiogenesis inhibitor 1-associated protein 2-like protein 1	BI2L1_HUMAN	56882.6	4	12.6156	12.5894	12.9094	13.9747	13.8274	14.1091
	0.726083	1.26554	CWF19L1	Homo sapiens	CWF19-like protein 1	C19L1_HUMAN	60619.1	6	13.4411	15.5708	14.7319	16.1691	14.8604	16.5109
+	1.77125	1.26457	POT1	Homo sapiens	Protection of telomeres protein 1;Protection of telomeres protein 1;POT1 protection of telomeres 1 homolog (S. pombe), isoform CRA_a;Protection of telomeres protein 1;Protection of telomeres protein 1;Protection of telomeres protein 1	A0A590UJF2_HUMAN;A0A590UJP0_HUMAN;A8MTK3_HUMAN;B7Z7M5_HUMAN;Q5MJ34_HUMAN;POTE1_HUMAN	63746.13;57585.21;56817.12;65037.65;58424.15;71442.04	3	12.2563	12.3026	12.2981	14.0733	13.6095	12.9679
+	1.96031	1.26408	RBM4	Homo sapiens	RNA-binding protein 4	RBM4_HUMAN	40313.8	18	18.7194	19.0765	19.5028	20.1063	20.3054	20.6793
+	2.36264	1.26376	N4BP1	Homo sapiens	NEDD4-binding protein 1	N4BP1_HUMAN	100379	12	15.0089	15.0415	15.1406	16.1354	16.0932	16.7537
+	1.8115	1.26197	SEC24B	Homo sapiens	Protein transport protein Sec24B	SC24B_HUMAN	137418	13	15.0017	15.9065	15.2271	16.358	16.6859	16.8773
+	1.95455	1.2614	GRK6	Homo sapiens	G protein-coupled receptor kinase;G protein-coupled receptor kinase 6	F8W9W2_HUMAN;GRK6_HUMAN	62192.51;65990.96	6	14.36	13.7358	14.1582	15.6953	14.9562	15.3867
	0.413569	1.26064	G6PC3	Homo sapiens	Glucose-6-phosphatase catalytic subunit 3 (Fragment);Glucose-6-phosphatase 3	K7ESE6_HUMAN;G6PC3_HUMAN	27607.44;38734.55	5	15.972	13.1851	17.2187	15.7806	16.8493	17.5278
+	1.82502	1.26004	ECT2	Homo sapiens	Protein ECT2	ECT2_HUMAN	103505	17	17.0882	18.0047	17.5118	18.8157	19.0562	18.5128
	0.929931	1.25964	DHFR	Homo sapiens	Dihydrofolate reductase	DYR_HUMAN	21452.7	5	14.2066	15.8571	14.1476	15.6699	16.5853	15.7351
+	1.91346	1.25939	DGKZ	Homo sapiens	Diacylglycerol kinase;Diacylglycerol kinase zeta	E9PNL8_HUMAN;DGKZ_HUMAN	78927.6;103980.93	11	15.9047	16.3654	15.4707	17.1612	16.9514	17.4064
+	3.25917	1.2593	FTSJ1	Homo sapiens	Putative tRNA (cytidine(32)/guanosine(34)-2'-O)-methyltransferase	TRM7_HUMAN	36079.1	7	16.1873	16.4309	16.3353	17.7835	17.4658	17.4822
+	1.93542	1.2593	ADIPOR1	Homo sapiens	Adiponectin receptor 1 (Fragment);Adiponectin receptor 1 (Fragment);Adiponectin receptor 1;Adiponectin receptor protein 1	C9J0W7_HUMAN;C9JNM5_HUMAN;F8W782_HUMAN;PAQR1_HUMAN	23580.33;30573.63;19319.06;42615.67	2	12.222	12.6133	11.855	13.6954	13.1237	13.6491
+	1.93104	1.25927	SCFD2	Homo sapiens	Sec1 family domain-containing protein 2	SCFD2_HUMAN	75127.1	24	18.3525	18.2042	18.6214	19.1911	20.0875	19.6774
+	1.23829	1.25856	NCOA6	Homo sapiens	Nuclear receptor coactivator 6	NCOA6_HUMAN	219145	3	12.1205	11.958	12.155	14.07	12.4512	13.488
+	1.37671	1.25771	ETV6	Homo sapiens	Transcription factor ETV6	ETV6_HUMAN	52999.9	4	12.809	12.7247	12.6053	13.9888	13.2303	14.693
	1.15452	1.25767	B4GAT1	Homo sapiens	Beta-1,4-glucuronyltransferase 1	B4GA1_HUMAN	47119.1	4	13.0825	14.4898	14.4769	14.9093	15.274	15.6389
	0.662076	1.25754	DMXL1	Homo sapiens	Dmx like 1;DmX-like protein 1	F5H269_HUMAN;DMXL1_HUMAN	340244.29;337838.66	32	16.8101	18.3828	17.8464	17.5628	19.2178	20.0314
	0.460389	1.25748	PPP1R9B	Homo sapiens	Neurabin-2	NEB2_HUMAN	89334.2	17	14.8488	15.2136	15.0893	18.6436	15.3586	14.9219
+	1.49994	1.25737	RPP30	Homo sapiens	Ribonuclease P protein subunit p30	RPP30_HUMAN	29321.2	11	16.0922	16.0704	16.3643	17.5432	16.7334	18.0225
+	1.49968	1.25649	FNDC3B	Homo sapiens	Fibronectin type III domain-containing protein 3B	FND3B_HUMAN	132888	9	14.7559	13.9038	15.0054	16.2065	15.5963	15.6317
	0.925979	1.25595	CCNDBP1	Homo sapiens	Cyclin-D1-binding protein 1	H3BR23_HUMAN;CCDB1_HUMAN	16060.66;40261.98	3	11.7867	11.8483	12.3423	14.2643	13.3221	12.1588
	1.00134	1.25567	SSX2	Homo sapiens	Protein SSX2	SSX2_HUMAN	21620.3	2	12.3826	12.5403	11.4838	14.239	13.3847	12.55
+	2.6188	1.25544	POP1	Homo sapiens	Ribonucleases P/MRP protein subunit POP1	POP1_HUMAN	114709	35	18.1414	17.7345	18.1778	19.3032	19.058	19.4588
+	2.63915	1.25515	ASPM	Homo sapiens	Assembly factor for spindle microtubules;Assembly factor for spindle microtubules;Abnormal spindle-like microcephaly-associated protein	A0A7P0Z491_HUMAN;A0A7P0Z4R7_HUMAN;ASPM_HUMAN	418398.17;408943.03;409800.06	30	16.9561	17.3795	16.7734	18.3237	18.3129	18.2377
+	1.58304	1.254	BUD13	Homo sapiens	BUD13 homolog	BUD13_HUMAN	70520.8	7	13.7065	14.4149	14.6415	15.3304	15.2294	15.9651
+	1.87634	1.25353	COQ6	Homo sapiens	Ubiquinone biosynthesis monooxygenase COQ6, mitochondrial	COQ6_HUMAN	50869.9	5	12.9397	13.8244	13.2313	14.7503	14.7	14.3056
	0.667933	1.25335	IGSF8	Homo sapiens	Immunoglobulin superfamily member 8	IGSF8_HUMAN	65034.2	3	12.1349	12.2585	12.0643	13.295	11.9937	14.929
+	1.28531	1.25294	BSCL2	Homo sapiens	Seipin	BSCL2_HUMAN	44392.3	3	11.9955	12.1164	13.2644	13.7611	13.3203	14.0538
+	3.13238	1.2529	GOLGA2	Homo sapiens	Golgin subfamily A member 2	A0A6Q8KRG2_HUMAN;GOGA2_HUMAN	111658.48;113086.21	38	19.2462	19.5224	19.3688	20.8123	20.4386	20.6451
	0.890053	1.25125	RTCA	Homo sapiens	RNA 3'-terminal phosphate cyclase	RTCA_HUMAN	39336.7	6	14.2469	15.4666	14.2418	15.0847	16.8487	15.7756
+	1.82117	1.25109	ABRAXAS2	Homo sapiens	BRISC complex subunit Abraxas 2	ABRX2_HUMAN	46900.8	5	13.2026	12.7508	12.8355	13.7587	14.0905	14.6931
+	2.91497	1.25058	PYCR3	Homo sapiens	Pyrroline-5-carboxylate reductase;Pyrroline-5-carboxylate reductase 3	A0A0A0MQS1_HUMAN;P5CR3_HUMAN	29892.66;28663.28	5	13.7093	13.7481	14.1723	15.0679	15.1959	15.1176
+	1.83345	1.25057	PLP2	Homo sapiens	Proteolipid protein 2	PLP2_HUMAN	16690.7	3	16.583	16.4255	16.8023	18.2336	17.2994	18.0297
+	2.79945	1.25049	TOR4A	Homo sapiens	Torsin-4A	TOR4A_HUMAN	46914.1	22	18.5824	18.7298	18.6815	20.1833	19.926	19.6359
+	1.51281	1.24996	ARFIP1	Homo sapiens	Arfaptin-1	ARFP1_HUMAN	41738.3	8	15.5125	14.8113	15.7003	16.549	16.1471	17.078
+	4.54764	1.24965	WDR4	Homo sapiens	tRNA (guanine-N(7)-)-methyltransferase non-catalytic subunit WDR4	WDR4_HUMAN	45489.7	13	17.3178	17.1282	17.2054	18.469	18.4315	18.4998
+	2.99991	1.24908	SPATS2L	Homo sapiens	SPATS2-like protein	SPS2L_HUMAN	61729	14	14.5961	14.7194	14.9452	16.1501	15.8044	16.0534
	1.20114	1.24866	TPD52L2	Homo sapiens	Tumor protein D54	TPD54_HUMAN	22237.7	14	17.3702	16.9333	17.7177	18.4738	17.9039	19.3895
+	1.4065	1.24833	C1GALT1	Homo sapiens	Glycoprotein-N-acetylgalactosamine 3-beta-galactosyltransferase 1	C1GLT_HUMAN	42202.8	2	12.6514	13.3532	13.2326	14.4285	13.673	14.8807
+	1.56957	1.24809	SLC35F2	Homo sapiens	Solute carrier family 35 member F2	S35F2_HUMAN	41211.8	4	14.2813	14.0951	14.4313	15.8319	14.8137	15.9063
+	1.3668	1.248	PRMT7	Homo sapiens	Protein arginine N-methyltransferase;Protein arginine methyltransferase 7;Protein arginine N-methyltransferase;Protein arginine methyltransferase 7;Protein arginine methyltransferase 7;Protein arginine methyltransferase 7;Protein arginine N-methyltransferase;Protein arginine methyltransferase 7;Protein arginine N-methyltransferase;Protein arginine N-methyltransferase;Protein arginine methyltransf…	A0A6Q8PFP4_HUMAN;A0A8I5KPP4_HUMAN;A0A8I5KPT4_HUMAN;A0A8I5KQA6_HUMAN;A0A8I5KRA7_HUMAN;A0A8I5KRV0_HUMAN;A0A8I5KRW2_HUMAN;A0A8I5KWG5_HUMAN;A0A8I5KXS9_HUMAN;A0A8I5KYD6_HUMAN;A0A8I5KZ05_HUMAN;A0A8I5KZ92_HUMAN;A0A8I5QKZ3_HUMAN;H3BNC0_HUMAN;H3BRD3_HUMAN;ANM7_HUMAN	71141.04;56771.53;73146.11;62516.29;58244.15;59414.15;75504.06;47783.47;77822.64;80777.01;70244.72;78488.31;67424.75;63775.85;73898.19;78459.26	2	11.6899	12.898	12.9812	13.5946	13.8588	13.8597
+	2.26398	1.24761	PGM3	Homo sapiens	Phosphoacetylglucosamine mutase	AGM1_HUMAN	59851.9	22	18.0589	18.2738	18.4995	19.4927	19.2143	19.8682
+	1.74731	1.24331	GNG5	Homo sapiens	Guanine nucleotide-binding protein G(I)/G(S)/G(O) subunit gamma-5	GBG5_HUMAN	7318.47	3	15.7684	15.2569	15.638	17.361	16.5156	16.5166
	0.725498	1.24328	GPN3	Homo sapiens	GPN-loop GTPase 3	GPN3_HUMAN	32761.3	5	16.3892	16.8897	18.8737	18.3078	18.5808	18.9939
+	2.07585	1.24315	NDUFS6	Homo sapiens	NADH dehydrogenase [ubiquinone] iron-sulfur protein 6, mitochondrial	NDUS6_HUMAN	13711.6	6	16.9865	17.1081	16.8814	18.2366	17.8043	18.6646
+	2.25528	1.24212	PIAS1	Homo sapiens	E3 SUMO-protein ligase PIAS1	PIAS1_HUMAN	71836	5	13.7077	13.8414	13.5119	14.566	14.9367	15.2846
+	2.08241	1.24188	C11orf98	Homo sapiens	Uncharacterized protein C11orf98	CK098_HUMAN	14233.7	4	15.6518	15.0616	15.6855	16.977	16.4379	16.7096
+	2.09187	1.24133	POLR1A	Homo sapiens	DNA-directed RNA polymerase subunit;DNA-directed RNA polymerase I subunit RPA1	B9ZVN9_HUMAN;RPA1_HUMAN	187808.46;194811.18	24	16.229	16.9943	16.2869	17.8685	17.6953	17.6704
+	1.92808	1.24102	ARID1B	Homo sapiens	AT-rich interaction domain 1B;AT-rich interactive domain-containing protein 1B;AT-rich interactive domain-containing protein 1B;AT-rich interactive domain-containing protein 1B	A0A1B0GTJ8_HUMAN;A0A3F2YNW7_HUMAN;A0A6Q8NVI4_HUMAN;ARI1B_HUMAN	253925.91;245480.8;249282.85;243943.15	10	14.5428	14.957	14.7156	15.8304	15.6297	16.4783
+	1.65453	1.24097	LRCH4	Homo sapiens	Leucine rich repeats and calponin homology domain containing 4;Leucine-rich repeat and calponin homology domain-containing protein 4	H7C5D9_HUMAN;LRCH4_HUMAN	70220.25;73450.29	16	15.827	16.0181	16.8297	17.4471	17.2167	17.7339
	0.847386	1.24046	ZMYND8	Homo sapiens	Zinc finger MYND-type containing 8;Zinc finger MYND-type containing 8 (Fragment)	A0A087WVZ6_HUMAN;H7C4X9_HUMAN	125761.79;NaN	9	13.8592	14.087	15.4775	15.0626	15.4935	16.5889
+	1.8216	1.2404	AP4B1	Homo sapiens	AP-4 complex subunit beta-1	AP4B1_HUMAN	83259.5	16	16.0699	16.1064	16.7592	17.2891	17.4105	17.9571
+	1.75031	1.24025	ZC3H12A	Homo sapiens	Endoribonuclease ZC3H12A	ZC12A_HUMAN	65699.1	3	12.5259	11.4792	12.2247	13.2746	13.2192	13.4567
+	1.82749	1.24012	SLC5A6	Homo sapiens	Sodium-dependent multivitamin transporter	SC5A6_HUMAN	68641.9	8	17.7714	17.5458	17.0922	19.069	18.2887	18.772
	1.18525	1.23854	NDUFA12	Homo sapiens	NADH dehydrogenase [ubiquinone] 1 alpha subcomplex subunit 12	NDUAC_HUMAN	17114.4	8	16.7782	16.9635	18.0917	18.4436	18.0895	19.016
	0.867251	1.23827	G6PD	Homo sapiens	Glucose-6-phosphate 1-dehydrogenase	E7EUI8_HUMAN;G6PD_HUMAN	59412.94;59256.75	22	16.9414	17.4412	19.1289	18.9799	19.0686	19.1777
	0.321424	1.23788	TANK	Homo sapiens	TRAF family member-associated NF-kappa-B activator	TANK_HUMAN	47815.7	2	14.852	11.6417	11.6938	15.6499	11.7179	14.5333
+	2.04167	1.23733	PFKL	Homo sapiens	ATP-dependent 6-phosphofructokinase, liver type	PFKAL_HUMAN	85018.4	27	19.1355	19.7337	18.9231	20.3636	20.6892	20.4515
	0.766088	1.23663	PKLR	Homo sapiens	Pyruvate kinase PKLR	KPYR_HUMAN	61830.2	35	20.5584	20.1017	18.1998	21.0928	20.5161	20.9609
	1.00185	1.23646	USP30	Homo sapiens	Ubiquitin carboxyl-terminal hydrolase;Ubiquitin carboxyl-terminal hydrolase 30	B3KUS5_HUMAN;UBP30_HUMAN	55108.9;58502.88	9	14.1307	14.9638	15.3206	15.7923	15.4005	16.9317
	0.971069	1.23643	ACAD9	Homo sapiens	Complex I assembly factor ACAD9, mitochondrial	ACAD9_HUMAN	68760.3	27	19.4002	17.7145	18.9141	20.1269	19.2762	20.3349
	0.638619	1.23592	FTSJ3	Homo sapiens	pre-rRNA 2'-O-ribose RNA methyltransferase FTSJ3	SPB1_HUMAN	96558.5	24	18.202	16.4219	18.5967	19.6497	17.8621	19.4164
	0.883311	1.23518	PDHX	Homo sapiens	Dihydrolipoamide acetyltransferase component of pyruvate dehydrogenase complex;Pyruvate dehydrogenase protein X component, mitochondrial	A0A8C8MSB2_HUMAN;ODPX_HUMAN	47287.3;54122.33	3	12.0113	13.2601	13.956	14.2576	13.7899	14.8853
+	2.16493	1.235	SYNCRIP	Homo sapiens	Synaptotagmin binding cytoplasmic RNA interacting protein	A0A7I2YQN2_HUMAN	62528.1	21	20.3485	20.6376	20.9928	21.9879	21.5966	22.0994
	0.757827	1.23478	RAD1	Homo sapiens	Cell cycle checkpoint protein RAD1	RAD1_HUMAN	31827.3	2	11.2497	12.8951	11.4481	12.0272	13.7587	13.5114
+	1.53232	1.23473	PRKAR2A	Homo sapiens	cAMP-dependent protein kinase type II-alpha regulatory subunit	KAP2_HUMAN	45518.4	20	17.0132	17.5295	18.0706	18.7529	18.4151	19.1495
	1.02837	1.2329	MFF	Homo sapiens	Mitochondrial fission factor	MFF_HUMAN	38464.5	10	18.6965	18.1185	16.9237	19.4133	18.7299	19.2942
	1.02597	1.23268	ANP32B	Homo sapiens	Acidic leucine-rich nuclear phosphoprotein 32 family member B	AN32B_HUMAN	28787.7	5	15.8038	16.375	15.6631	16.1642	17.8846	17.4911
+	2.12718	1.23236	RPRD2	Homo sapiens	Regulation of nuclear pre-mRNA domain-containing protein 2	RPRD2_HUMAN	156020	12	14.9566	15.3606	14.7508	16.2885	15.9471	16.5294
	1.01936	1.23174	PPAN-P2RY11;PPAN-P2RY11;PPAN	Homo sapiens	Protein PPAN-P2RY11;HCG2039996;Suppressor of SWI4 1 homolog	A0A0A6YYI3_HUMAN;A0A0B4J1V8_HUMAN;SSF1_HUMAN	58199.38;87917.8;53193.88	14	17.7885	16.6631	18.1904	19.2308	18.1227	18.9837
+	1.35566	1.23095	MTMR1	Homo sapiens	Phosphatidylinositol-3,5-bisphosphate 3-phosphatase;Phosphatidylinositol-3,5-bisphosphate 3-phosphatase;Myotubularin-related protein 1	E9PPP8_HUMAN;F8WA39_HUMAN;MTMR1_HUMAN	76605.67;75717.99;74677.76	11	15.0792	14.7026	15.2115	17.0112	15.7307	15.9443
+	1.4751	1.23068	CSTF1	Homo sapiens	Cleavage stimulation factor subunit 1	CSTF1_HUMAN	48357.7	13	15.7917	16.771	16.7416	17.827	17.9296	17.2397
+	1.60555	1.23026	MOSPD3	Homo sapiens	Motile sperm domain containing 3 (Fragment);Motile sperm domain-containing protein 3	C9J3M4_HUMAN;MSPD3_HUMAN	24386.2;25518.63	2	10.8976	11.5787	10.8614	12.5153	11.8274	12.6857
+	2.47282	1.23016	NDUFA13	Homo sapiens	NADH dehydrogenase [ubiquinone] 1 alpha subcomplex subunit 13	NDUAD_HUMAN	16698.3	9	18.5265	18.6782	18.9096	20.0726	19.6106	20.1216
	0.550589	1.2292	CCDC71L	Homo sapiens	Coiled-coil domain-containing protein 71L	CC71L_HUMAN	26261.4	4	14.2528	12.9084	15.0941	16.1814	13.8082	15.9532
	1.02083	1.22898	MLLT1	Homo sapiens	Protein ENL	ENL_HUMAN	62056.1	4	12.8131	12.1116	14.0241	14.0788	14.1845	14.3726
+	1.24332	1.22824	MRPS18A	Homo sapiens	Mitochondrial ribosomal protein S18A (Fragment);Large ribosomal subunit protein mL66	Q5QPA5_HUMAN;RT18A_HUMAN	29613.51;22183.98	3	14.9393	15.0278	14.156	15.9564	15.2816	16.5698
+	2.05414	1.2278	USP34	Homo sapiens	Ubiquitin carboxyl-terminal hydrolase 34	UBP34_HUMAN	404233	86	18.8023	18.6934	19.225	20.2254	19.7523	20.4263
+	1.29597	1.22738	STX17	Homo sapiens	Syntaxin-17	STX17_HUMAN	33403.5	10	14.6097	14.8641	15.4265	16.304	15.501	16.7775
+	1.29077	1.22733	QKI	Homo sapiens	KH domain-containing RNA-binding protein QKI	QKI_HUMAN	37670.6	14	19.1031	17.6702	18.6662	19.7201	19.4629	19.9385
+	1.28332	1.22684	TUBA3C;TUBA3D	Homo sapiens	Tubulin alpha-3C chain;Tubulin alpha-3D chain	TBA3C_HUMAN;TBA3D_HUMAN	49959.54;49959.54	2	20.445	19.5542	19.7991	21.7486	21.227	20.5033
+	1.61176	1.22606	PABPN1	Homo sapiens	Polyadenylate-binding protein 2	PABP2_HUMAN	32749.1	7	17.6471	17.4184	18.2518	19.1056	18.5328	19.3572
+	1.4967	1.22605	RNF20	Homo sapiens	E3 ubiquitin-protein ligase BRE1A	BRE1A_HUMAN	113662	22	16.2429	16.5335	17.1796	17.8317	17.4542	18.3482
+	1.51139	1.22582	UQCRFS1	Homo sapiens	Cytochrome b-c1 complex subunit Rieske, mitochondrial	UCRI_HUMAN	29668	10	17.2989	17.5496	18.1541	18.8343	18.4476	19.3981
	0.293969	1.22563	WASHC2A;WASHC2A;WASHC2C	Homo sapiens	WASH complex subunit 2A;WASH complex subunit 2A;WASH complex subunit 2C	E7ESD2_HUMAN;WAC2A_HUMAN;WAC2C_HUMAN	140172.8;147183.77;147153.7	6	13.6111	18.8621	18.3817	17.7906	18.2395	18.5017
+	1.26432	1.22559	BCL2L13	Homo sapiens	Bcl-2-like protein 13	B2L13_HUMAN	52723.2	16	17.5812	17.3979	18.2987	18.9498	18.3754	19.6294
+	2.16002	1.22454	MCMBP	Homo sapiens	Mini-chromosome maintenance complex-binding protein	MCMBP_HUMAN	72980.1	11	13.9334	14.0015	14.3182	14.8941	15.4878	15.5448
+	2.28887	1.22392	PFKM	Homo sapiens	ATP-dependent 6-phosphofructokinase;ATP-dependent 6-phosphofructokinase, muscle type	A0A2R8Y891_HUMAN;PFKAM_HUMAN	96908.13;85182.52	20	18.2777	18.4656	17.7525	19.3282	19.3405	19.4988
	0.588941	1.22347	SIPA1	Homo sapiens	Signal-induced proliferation-associated protein 1	SIPA1_HUMAN	112149	10	13.6657	13.9815	13.6593	16.8281	13.932	14.2167
	1.04192	1.22317	POLA1	Homo sapiens	DNA polymerase;DNA polymerase alpha catalytic subunit	A6NMQ1_HUMAN;DPOLA_HUMAN	166457.39;165912.76	24	16.3797	18.0332	16.9122	17.8154	18.598	18.5812
+	1.4906	1.22301	COMMD2	Homo sapiens	COMM domain-containing protein 2	COMD2_HUMAN	22745.1	4	15.3091	15.8071	16.1014	17.1149	16.3807	17.391
	0.973658	1.22165	NDUFAF1	Homo sapiens	Complex I intermediate-associated protein 30, mitochondrial;Complex I intermediate-associated protein 30, mitochondrial;Complex I intermediate-associated protein 30, mitochondrial (Fragment);Complex I intermediate-associated protein 30, mitochondrial	A0A7I2V4I7_HUMAN;H0YL22_HUMAN;H0YNN4_HUMAN;CIA30_HUMAN	33973.52;30042.12;40453.08;37763.74	4	12.8897	12.7557	13.3676	14.1396	13.306	15.2324
+	2.02962	1.22164	AURKA	Homo sapiens	Aurora kinase A	AURKA_HUMAN	45823.4	14	17.4652	17.492	16.8125	18.7385	18.2833	18.4128
+	1.5415	1.22143	TRIM58	Homo sapiens	E3 ubiquitin-protein ligase TRIM58	TRI58_HUMAN	54766.4	25	20.4115	21.3801	20.2138	21.8628	22.0046	21.8023
+	2.62893	1.22067	YBX1	Homo sapiens	Y-box-binding protein 1	YBOX1_HUMAN	35924.2	22	22.4884	22.8768	22.947	23.9177	23.8563	24.2002
	1.20334	1.22057	DHPS	Homo sapiens	Deoxyhypusine synthase	DHYS_HUMAN	40970.6	3	13.5371	13.8413	12.3774	14.8008	14.2439	14.3727
	0.862784	1.22053	PRKCB	Homo sapiens	Protein kinase C beta type	KPCB_HUMAN	76869	12	15.4545	14.7648	15.2553	15.7313	15.7761	17.6287
+	1.65118	1.22036	SLX9	Homo sapiens	Ribosome biogenesis protein SLX9 homolog	SLX9_HUMAN	25456.2	9	17.9601	18.1151	17.2292	19.2992	19.0438	18.6224
+	2.86777	1.22024	NUP214	Homo sapiens	Nucleoporin 214;Nuclear pore complex protein Nup214	A0A494C1F2_HUMAN;NU214_HUMAN	212484.41;213619.7	65	21.1175	21.4616	21.3017	22.7473	22.4101	22.3841
+	1.83644	1.22017	NDUFA10	Homo sapiens	NADH dehydrogenase [ubiquinone] 1 alpha subcomplex subunit 10, mitochondrial;NADH dehydrogenase [ubiquinone] 1 alpha subcomplex subunit 10, mitochondrial;NADH dehydrogenase [ubiquinone] 1 alpha subcomplex subunit 10, mitochondrial;NADH dehydrogenase [ubiquinone] 1 alpha subcomplex subunit 10, mitochondrial	A0A087WXC5_HUMAN;A0A7I2V594_HUMAN;E7ESZ7_HUMAN;NDUAA_HUMAN	42470.64;40651.47;44738.22;40750.6	18	17.986	18.7243	18.2125	19.1374	19.6499	19.7961
+	1.63582	1.21957	YTHDC2	Homo sapiens	3'-5' RNA helicase YTHDC2	YTDC2_HUMAN	160248	41	17.9522	18.0402	18.8144	19.2514	19.3233	19.8909
	0.72611	1.21917	CBX5	Homo sapiens	Chromobox protein homolog 5	CBX5_HUMAN	22225	5	13.4117	12.8139	13.6074	15.6811	13.1634	14.6461
+	1.4863	1.21835	NIPSNAP1	Homo sapiens	Protein NipSnap homolog 1	NIPS1_HUMAN	33310	8	16.0315	16.2133	16.5248	17.1424	17.105	18.1772
+	1.7565	1.21763	SLC20A1	Homo sapiens	Sodium-dependent phosphate transporter 1	S20A1_HUMAN	73699.7	9	14.292	15.1512	14.7669	16.0901	15.5813	16.1916
	0.920647	1.21727	TMEM222	Homo sapiens	Chromosome 1 open reading frame 160, isoform CRA_e;Transmembrane protein 222;Transmembrane protein 222;Transmembrane protein 222 (Fragment);Transmembrane protein 222;Transmembrane protein 222	H0Y861_HUMAN;H0Y870_HUMAN;H0Y8D0_HUMAN;Q5SSC2_HUMAN;Q8TDQ4_HUMAN;TM222_HUMAN	17658.27;16805.32;8891.42;22447.07;19862.13;23229.97	2	10.7095	11.7909	12.5763	12.5943	12.6296	13.5046
	0.868901	1.21691	ARPC4-TTLL3;ARPC4	Homo sapiens	Actin-related protein 2/3 complex subunit 4	F8WCF6_HUMAN;ARPC4_HUMAN	21058.52;19667.01	6	15.7333	16.8902	15.4164	17.9011	17.4732	16.3163
+	2.88154	1.21655	STARD3	Homo sapiens	StAR-related lipid transfer protein 3	STAR3_HUMAN	50502.1	12	16.6776	16.8879	16.5094	18.1166	17.8275	17.7804
+	2.24295	1.2162	HNRNPU	Homo sapiens	Heterogeneous nuclear ribonucleoprotein U	HNRPU_HUMAN	90584.4	40	22.2239	22.354	22.6806	23.7448	23.2841	23.8782
+	2.41984	1.21478	ZC3HC1	Homo sapiens	Zinc finger C3HC-type containing 1;Zinc finger C3HC-type protein 1	C9J0I9_HUMAN;ZC3C1_HUMAN	50562.13;55261.51	16	16.9209	17.38	16.8123	18.1037	18.446	18.2078
+	4.19325	1.21425	HMGCS1	Homo sapiens	Hydroxymethylglutaryl-CoA synthase, cytoplasmic	HMCS1_HUMAN	57293.6	12	15.014	15.1011	15.1893	16.3048	16.4039	16.2384
+	1.66044	1.21425	COQ3	Homo sapiens	Ubiquinone biosynthesis O-methyltransferase, mitochondrial	COQ3_HUMAN	41054.1	3	12.7039	12.2097	12.6066	13.2009	13.7332	14.2289
+	1.30679	1.21289	GBA1	Homo sapiens	Glucosylceramidase;Glucosylceramidase;Glucosylceramidase;Lysosomal acid glucosylceramidase	A0A0G2JLB3_HUMAN;A0A0G2JNZ0_HUMAN;A0A0G2JNZ5_HUMAN;GBA1_HUMAN	59663.23;54418.11;50263.48;59716.28	2	12.9881	12.7303	11.8092	14.0068	13.23	13.9295
+	2.86749	1.21201	DHX30	Homo sapiens	RNA helicase;ATP-dependent RNA helicase DHX30	H7BXY3_HUMAN;DHX30_HUMAN	130550.22;133938.2	68	21.0426	21.3785	21.4616	22.4624	22.39	22.6663
+	1.93533	1.21188	HNRNPF	Homo sapiens	Heterogeneous nuclear ribonucleoprotein F	HNRPF_HUMAN	45671.8	17	21.4035	21.6489	22.1903	22.8527	22.7762	23.2495
+	1.78039	1.21186	ATIC	Homo sapiens	Bifunctional purine biosynthesis protein ATIC	PUR9_HUMAN	64615.9	20	15.4722	16.1844	15.8286	16.6518	17.4345	17.0346
	0.995542	1.21141	NOL8	Homo sapiens	Nucleolar protein 8	F5H101_HUMAN;NOL8_HUMAN	121593.38;131616.48	7	14.5792	13.7206	13.2984	15.9336	14.6125	14.6862
+	1.62641	1.21093	CUL2	Homo sapiens	Cullin 2;Cullin 2;Cullin 2;Cullin-2	A0A0A0MTN0_HUMAN;A0A8I5KQQ5_HUMAN;A0A8I5QJI3_HUMAN;CUL2_HUMAN	88505.78;83657.31;88614.96;86983.03	29	17.2487	17.2219	18.0114	18.6301	18.365	19.1198
+	2.40593	1.2106	CMIP	Homo sapiens	C-Maf-inducing protein	CMIP_HUMAN	86330.6	18	17.1991	17.4602	17.6645	18.5409	18.464	18.9507
+	1.48877	1.21043	MRPL33	Homo sapiens	Large ribosomal subunit protein bL33m	RM33_HUMAN	7619.17	2	12.5938	11.8406	12.6971	14.0081	13.1051	13.6496
	0.952853	1.20968	STK3	Homo sapiens	Serine/threonine-protein kinase 3	STK3_HUMAN	56301.1	9	15.2993	14.9389	16.8645	17.0095	16.9238	16.7985
	0.889172	1.2084	TTC1	Homo sapiens	Tetratricopeptide repeat protein 1	TTC1_HUMAN	33526.1	18	16.8841	17.581	18.1605	18.4519	18.0459	19.7529
+	1.50379	1.20822	DDX56	Homo sapiens	Probable ATP-dependent RNA helicase DDX56	DDX56_HUMAN	61589.5	20	17.6341	17.1025	17.5741	19.2719	18.1449	18.5186
+	1.43854	1.20727	SAP18	Homo sapiens	Histone deacetylase complex subunit SAP18;Sin3A associated protein 18 (Fragment)	SAP18_HUMAN;U3KPY7_HUMAN	17561.07;9116.45	5	15.5299	15.5803	15.534	17.513	16.2172	16.5358
+	2.96543	1.20632	CLPTM1	Homo sapiens	Putative lipid scramblase CLPTM1	CLPT1_HUMAN	76096.7	19	18.4485	18.041	18.1993	19.5728	19.2958	19.4391
+	1.73404	1.20598	ARL2BP	Homo sapiens	ADP-ribosylation factor-like protein 2-binding protein	H3BU49_HUMAN;AR2BP_HUMAN	13812.55;18822.12	2	13.2701	12.4711	13.1135	14.5511	13.9789	13.9427
+	2.01237	1.20567	UBXN7	Homo sapiens	UBX domain-containing protein 7	UBXN7_HUMAN	54862.3	13	15.7909	15.5571	16.076	17.0547	16.6277	17.3587
+	1.50715	1.20528	GRSF1	Homo sapiens	G-rich sequence factor 1	GRSF1_HUMAN	53126.3	16	17.0016	17.3688	18.0365	18.4548	18.4694	19.0985
	1.15413	1.2052	NOP53	Homo sapiens	Ribosome biogenesis protein NOP53	NOP53_HUMAN	54389.2	7	16.137	15.0642	15.3261	17.4256	16.5354	16.182
	1.15821	1.20498	TMEM205	Homo sapiens	Transmembrane protein 205	TM205_HUMAN	21197.8	4	15.6169	15.0448	16.2313	16.9528	16.1811	17.3739
+	1.31533	1.20454	ADD3	Homo sapiens	Gamma-adducin	ADDG_HUMAN	79154.6	6	13.627	13.0807	13.9698	15.3495	14.7763	14.1653
+	1.61318	1.20326	RABGAP1	Homo sapiens	Rab GTPase-activating protein 1	RBGP1_HUMAN	121737	13	14.5783	14.5888	15.0006	16.1097	15.3177	16.3501
+	1.6066	1.20181	STX8	Homo sapiens	Syntaxin-8	STX8_HUMAN	26906.7	5	15.4189	14.3224	14.784	16.05	15.8186	16.2621
+	1.24941	1.20111	TRIP6	Homo sapiens	Thyroid receptor-interacting protein 6	TRIP6_HUMAN	50287.9	16	18.144	18.605	19.2792	19.9921	19.2951	20.3443
	0.772517	1.20078	ALDOC	Homo sapiens	Fructose-bisphosphate aldolase C	ALDOC_HUMAN	39455.9	4	15.0537	15.2956	13.1727	15.2095	15.9265	15.9884
	0.750861	1.20069	UBE2S	Homo sapiens	Ubiquitin-conjugating enzyme E2 S	UBE2S_HUMAN	23845.3	6	15.8468	16.567	14.7571	17.4444	17.4295	15.8991
+	2.93493	1.20049	WDR33	Homo sapiens	pre-mRNA 3' end processing protein WDR33	WDR33_HUMAN	145891	20	17.1356	16.8444	16.9212	18.3939	18.0114	18.0973
+	1.45313	1.20032	JAK2	Homo sapiens	Tyrosine-protein kinase JAK2	JAK2_HUMAN	130674	2	11.9298	12.5302	12.4532	12.8786	13.6158	14.0197
	0.446696	1.19993	SCAP	Homo sapiens	Sterol regulatory element-binding protein cleavage-activating protein	SCAP_HUMAN	139729	10	15.4332	14.8334	18.2409	16.4989	17.4502	18.1581
	1.18601	1.19989	CDCA5	Homo sapiens	Cell division cycle associated 5;Sororin	B5MBX0_HUMAN;CDCA5_HUMAN	33734.69;27600.6	4	14.3908	15.225	14.3317	16.1866	16.2665	15.0941
+	1.45869	1.19923	NSL1	Homo sapiens	Kinetochore-associated protein NSL1 homolog	NSL1_HUMAN	32161.9	9	15.7893	16.3265	16.9828	17.7249	17.2394	17.732
+	1.62295	1.19865	KDM3B	Homo sapiens	Lysine-specific demethylase 3B	KDM3B_HUMAN	191581	31	17.8681	17.959	18.2522	19.2968	18.6432	19.7352
	0.392017	1.19845	IRF3	Homo sapiens	Interferon regulatory factor 3	IRF3_HUMAN	47219.3	9	14.8594	14.2394	16.975	15.5111	15.6243	18.5337
+	2.04899	1.19749	SIL1	Homo sapiens	SIL1 nucleotide exchange factor;Nucleotide exchange factor SIL1	D6REA1_HUMAN;SIL1_HUMAN	52748.4;52084.7	3	14.3172	14.0392	14.3157	15.7499	14.968	15.5467
+	1.26853	1.19734	MRPL54	Homo sapiens	Large ribosomal subunit protein mL54	RM54_HUMAN	15819.2	2	13.88	13.428	14.0924	14.9078	14.3589	15.7258
+	1.55546	1.19617	VTI1A	Homo sapiens	Vesicle transport through interaction with t-SNAREs homolog 1A	VTI1A_HUMAN	25217.7	3	14.3546	14.7934	15.4368	16.1908	15.7332	16.2494
	0.729197	1.19614	RPP40	Homo sapiens	Ribonuclease P 40kDa subunit, isoform CRA_c;Ribonuclease P protein subunit p40;Ribonuclease P/MRP subunit p40	A0A087X1N3_HUMAN;RPP40_HUMAN;X6RLL4_HUMAN	36782.97;41833.95;34676.64	3	13.2884	13.1569	14.711	15.6999	13.8237	15.2212
+	1.9167	1.19572	NEK9	Homo sapiens	NIMA related kinase 9;Serine/threonine-protein kinase Nek9	A0A7I2V5R1_HUMAN;NEK9_HUMAN	108456.93;107168.46	14	15.4074	15.5674	15.9031	16.6436	16.5388	17.2828
+	2.64122	1.19495	ANKRD50	Homo sapiens	Ankyrin repeat domain-containing protein 50	ANR50_HUMAN	155859	9	13.8633	13.8614	14.0757	15.3798	14.8391	15.1663
+	1.32165	1.19486	S100A11	Homo sapiens	Protein S100-A11	S10AB_HUMAN	11740.4	6	16.5129	17.2502	17.4259	18.4577	17.6357	18.6803
+	1.65559	1.19458	MAP7D3	Homo sapiens	MAP7 domain-containing protein 3	MA7D3_HUMAN	98429.3	9	14.3151	15.0839	14.4839	16.2005	15.8649	15.4012
+	3.08914	1.1944	RC3H2	Homo sapiens	Roquin-2	RC3H2_HUMAN	131669	7	13.7358	13.8596	14.1236	15.1238	15.1998	14.9786
	0.459416	1.19368	CORO2A	Homo sapiens	Coronin-2A	COR2A_HUMAN	59763.3	4	12.0744	12.8523	12.0675	15.6591	12.064	12.8522
	1.1856	1.19364	MFAP1	Homo sapiens	Microfibrillar-associated protein 1	MFAP1_HUMAN	51958.4	7	14.3317	15.75	15.3727	16.1051	16.1665	16.7638
+	3.24981	1.19336	CSNK1D	Homo sapiens	Casein kinase 1 delta;Casein kinase I isoform delta	H7BYT1_HUMAN;KC1D_HUMAN	49064.07;47330.07	8	15.4643	15.5516	15.7045	16.9285	16.5945	16.7774
	1.22439	1.19329	ICAM1	Homo sapiens	Intercellular adhesion molecule 1	ICAM1_HUMAN	57825.2	10	15.9545	16.2291	16.6681	17.5275	16.7468	18.1574
+	2.50758	1.19322	FERMT3	Homo sapiens	FERM domain containing kindlin 3;FERM domain containing kindlin 3;Fermitin family homolog 3	A0A8V8TME2_HUMAN;A0A8V8TP41_HUMAN;URP2_HUMAN	75172.9;76173.07;75952.8	33	19.1619	19.0803	19.2811	20.0211	20.6108	20.4709
	0.790886	1.1932	SKP2	Homo sapiens	S-phase kinase associated protein 2;S-phase kinase associated protein 2;S-phase kinase associated protein 2;S-phase kinase associated protein 2 (Fragment);S-phase kinase associated protein 2;S-phase kinase associated protein 2;S-phase kinase associated protein 2;S-phase kinase-associated protein 2	A0A0A0MTL5_HUMAN;A0A7I2V2J7_HUMAN;A0A7I2V5B8_HUMAN;A0A7I2YQB7_HUMAN;A0A7I2YQC7_HUMAN;D6R9R7_HUMAN;D6RF40_HUMAN;SKP2_HUMAN	51497.25;42167.05;40685.46;28833.94;40854.65;40413.16;29687.89;47760.92	4	14.0496	15.3023	13.7676	15.6539	16.4071	14.6382
+	1.55026	1.19313	SEH1L	Homo sapiens	Nucleoporin SEH1	SEH1_HUMAN	39648.6	10	16.75	15.7958	16.809	17.909	17.4765	17.5486
+	1.78973	1.19112	COX7A2L	Homo sapiens	Cytochrome c oxidase subunit 7A-related protein, mitochondrial	COX7R_HUMAN	12614.7	3	14.5578	15.0184	15.0809	16.2471	15.5872	16.3962
+	1.45811	1.19101	TBXA2R	Homo sapiens	Thromboxane A2 receptor	TA2R_HUMAN	37431.1	2	12.1615	12.3598	11.8659	13.4223	12.6674	13.8704
	1.01764	1.19062	FNDC3A	Homo sapiens	Fibronectin type III domain containing 3A;Fibronectin type-III domain-containing protein 3A	G5E9X3_HUMAN;FND3A_HUMAN	74717.36;131851.6	2	11.7258	11.5006	13.1846	13.6121	13.0943	13.2765
+	2.31115	1.18967	FBXO4	Homo sapiens	F-box only protein 4	FBX4_HUMAN	44136	10	16.2884	16.1382	16.0576	16.9924	17.684	17.3768
+	2.45708	1.18946	USP20	Homo sapiens	Ubiquitin carboxyl-terminal hydrolase 20	UBP20_HUMAN	102003	27	18.2498	18.4224	18.32	19.8833	19.2689	19.4083
+	2.18718	1.18921	LARP4B	Homo sapiens	La-related protein 4B	LAR4B_HUMAN	80552	19	17.0313	17.147	17.5718	18.1576	18.4531	18.7072
+	1.60567	1.1892	TCF12	Homo sapiens	Transcription factor 12	HTF4_HUMAN	72964.9	12	16.3845	16.2375	16.9209	17.9035	17.1722	18.0348
+	1.47093	1.1891	GAN	Homo sapiens	Gigaxonin	GAN_HUMAN	67638.5	4	12.1852	13.3649	13.1781	14.255	14.0566	13.984
+	1.31001	1.18884	TGFBRAP1	Homo sapiens	Transforming growth factor-beta receptor-associated protein 1	TGFA1_HUMAN	97157.8	7	13.2687	14.1982	14.0592	15.2826	14.4118	15.3982
+	1.82229	1.18744	PDF	Homo sapiens	Peptide deformylase, mitochondrial	DEFM_HUMAN	27013.5	8	17.3606	16.7535	17.3054	18.603	17.8996	18.4792
+	1.78564	1.18711	CCNH	Homo sapiens	Cyclin-H	A0A2R8YEM2_HUMAN;CCNH_HUMAN	37940.99;37643.44	5	14.2453	14.445	13.848	15.7152	14.9038	15.4806
+	2.14889	1.18494	SRP72	Homo sapiens	Signal recognition particle subunit SRP72	SRP72_HUMAN	74606.2	27	18.7123	18.9621	19.2632	19.9331	20.0621	20.4972
+	1.6872	1.18433	CNDP2	Homo sapiens	Cytosolic non-specific dipeptidase	CNDP2_HUMAN	52878.5	20	17.2829	17.996	18.2369	18.8243	18.9518	19.2927
	1.12093	1.18417	CALU	Homo sapiens	Calumenin	CALU_HUMAN	37106.8	18	17.8807	18.4111	18.8783	19.1197	19.2215	20.3814
	0.977128	1.18344	LMNB1	Homo sapiens	Lamin-B1	LMNB1_HUMAN	66408.3	37	21.4888	20.522	19.7782	22.2706	21.7581	21.3107
+	2.48841	1.18268	PRKD2	Homo sapiens	Serine/threonine-protein kinase D2	KPCD2_HUMAN	96722.2	12	14.5179	15.0833	14.7098	15.9285	16.1158	15.8147
	1.05659	1.18257	RRP15	Homo sapiens	RRP15-like protein	RRP15_HUMAN	31484.2	11	16.6448	15.9658	17.4049	18.0975	17.2159	18.2497
+	1.42865	1.18173	PHF6	Homo sapiens	PHD finger protein 6	A0A0D9SGE8_HUMAN;Q5JRC6_HUMAN;PHF6_HUMAN	41361.53;36430.36;41290.45	5	13.9986	13.8863	13.8861	15.3118	14.3633	15.6411
+	2.70458	1.18055	INTS4	Homo sapiens	Integrator complex subunit 4	A0A8Q3SHL8_HUMAN;A0A8Q3SII1_HUMAN;A0A8Q3WKC7_HUMAN;A0A8Q3WKC9_HUMAN;INT4_HUMAN	102171.88;113819.47;104236.1;106908.47;108170.86	30	17.6548	18.0552	17.573	18.8423	18.9093	19.0731
+	1.30818	1.18011	CSTF2	Homo sapiens	Cleavage stimulation factor subunit 2	E7EWR4_HUMAN;CSTF2_HUMAN	62942.69;60959.47	7	15.1326	15.3836	15.9819	16.4776	16.2194	17.3415
+	1.32826	1.17983	CTSC	Homo sapiens	Dipeptidyl peptidase 1;Dipeptidyl peptidase 1;Cathepsin C;Dipeptidyl peptidase 1	A0A7I2V2Q8_HUMAN;A0A7I2V466_HUMAN;A0A7I2V6E3_HUMAN;CATC_HUMAN	50745.54;50328.09;47128.44;51853.82	7	14.4423	14.6292	15.1822	15.3863	15.819	16.588
+	2.05847	1.17955	RTRAF	Homo sapiens	RNA transcription, translation and transport factor protein	RTRAF_HUMAN	28068.1	11	16.5748	16.8354	16.9984	18.0396	17.5875	18.3201
+	2.05088	1.17949	LEMD2	Homo sapiens	LEM domain-containing protein 2	LEMD2_HUMAN	56975.2	14	17.5405	17.4441	17.9265	18.9622	18.4228	19.0646
	0.329035	1.17855	FAM120B	Homo sapiens	Constitutive coactivator of peroxisome proliferator-activated receptor gamma	A0A0D9SEJ5_HUMAN;F5GY05_HUMAN;F120B_HUMAN	105188.01;106117;103783.35	15	14.8849	15.9871	18.7934	18.6197	18.6577	15.9237
	1.20235	1.17827	HPS3	Homo sapiens	Hermansky-Pudlak syndrome 3 protein homolog;BLOC-2 complex member HPS3	G5E9V4_HUMAN;HPS3_HUMAN	94789.82;113735.8	3	12.1926	12.6215	12.4528	12.7647	14.2748	13.7622
+	1.54588	1.17816	NDUFA7	Homo sapiens	NADH dehydrogenase [ubiquinone] 1 alpha subcomplex subunit 7	NDUA7_HUMAN	12551.4	9	15.5257	15.2867	15.9462	16.5999	16.3583	17.3348
+	2.81546	1.17807	GGCX	Homo sapiens	Vitamin K-dependent gamma-carboxylase	A0A8I5QKY1_HUMAN;VKGC_HUMAN	84931.56;87560.86	8	15.3024	14.9826	15.471	16.4469	16.3299	16.5135
	1.22943	1.17775	SERPINB9	Homo sapiens	Serpin B9	SPB9_HUMAN	42403.6	12	15.8821	16.308	16.4392	16.911	17.0323	18.2193
+	2.17092	1.17715	CHSY1	Homo sapiens	Chondroitin sulfate synthase 1	CHSS1_HUMAN	91784.4	6	13.6079	13.496	13.4712	14.5613	15.1422	14.403
	0.780472	1.17696	NOC3L	Homo sapiens	Nucleolar complex protein 3 homolog	NOC3L_HUMAN	92547.8	17	17.6379	15.7531	17.4067	18.36	17.3955	18.5732
	0.980095	1.17685	IARS2	Homo sapiens	Isoleucine--tRNA ligase, mitochondrial	SYIM_HUMAN	113792	30	17.2062	18.7851	17.0837	18.745	19.1257	18.7348
+	1.85806	1.17646	GNB4	Homo sapiens	G protein subunit beta 4;G protein subunit beta 4;Guanine nucleotide-binding protein subunit beta-4	A0A6Q8PG88_HUMAN;A0A7I2S2S9_HUMAN;GBB4_HUMAN	33439.61;36180.63;37567.18	2	13.3444	13.5365	14.1939	15.094	14.7357	14.7746
+	1.66981	1.1763	CASTOR2	Homo sapiens	Cytosolic arginine sensor for mTORC1 subunit 2	CAST2_HUMAN	36056.4	3	12.1887	11.6751	12.5443	13.4824	13.5364	12.9182
+	1.95881	1.1748	PXN	Homo sapiens	Paxillin	A0A1B0GTU4_HUMAN;F5GZ78_HUMAN;PAXI_HUMAN	115905.65;64233.05;64505.3	4	13.4858	12.8435	13.4501	14.2348	14.3198	14.7492
	0.833724	1.1738	UBE3B	Homo sapiens	Ubiquitin-protein ligase E3B	UBE3B_HUMAN	123098	18	16.5603	16.953	16.2274	17.612	16.7611	18.8891
+	2.57841	1.17339	IRF2BPL	Homo sapiens	Probable E3 ubiquitin-protein ligase IRF2BPL	I2BPL_HUMAN	82658.8	3	13.1308	12.6933	12.7499	14.2384	13.994	13.8619
	1.0247	1.17339	BCL2L11	Homo sapiens	Bcl-2-like protein 11	B2L11_HUMAN	22171	2	11.5486	11.4229	12.8652	13.3595	13.4294	12.568
+	2.04867	1.17338	RAD9A	Homo sapiens	Cell cycle checkpoint control protein RAD9A	RAD9A_HUMAN	42547.4	2	11.5824	12.0302	11.9495	13.1735	12.6231	13.2857
+	2.13918	1.17329	NOLC1	Homo sapiens	Nucleolar and coiled-body phosphoprotein 1 (Fragment);Nucleolar and coiled-body phosphoprotein 1	A0A0A0MRM9_HUMAN;NOLC1_HUMAN	NaN;73603.23	17	18.5532	18.3948	18.1199	19.8195	19.1583	19.61
+	2.88139	1.17243	HELLS	Homo sapiens	Lymphoid-specific helicase	HELLS_HUMAN	97073.9	33	18.0497	18.1347	17.8881	19.4342	19.1563	18.9993
	1.07948	1.17212	SRBD1	Homo sapiens	S1 RNA-binding domain-containing protein 1	SRBD1_HUMAN	111776	4	13.227	13.6042	14.8704	15.3044	14.9749	14.9387
+	2.07899	1.17181	NUP107	Homo sapiens	Nuclear pore complex protein Nup107	NU107_HUMAN	106374	40	19.5814	20.0024	19.4994	21.1226	20.9683	20.5079
+	2.08925	1.17154	VPS35	Homo sapiens	Vacuolar protein sorting-associated protein 35	VPS35_HUMAN	91707	17	16.0383	16.2394	16.5154	17.2549	17.2252	17.8277
+	1.34067	1.17152	RABGEF1	Homo sapiens	RAB guanine nucleotide exchange factor 1;Rab5 GDP/GTP exchange factor	E9PFK9_HUMAN;RABX5_HUMAN	58394.56;56890.82	2	12.9568	12.3587	11.7499	13.4617	13.1932	13.925
	1.20008	1.17102	QNG1	Homo sapiens	Queuosine 5'-phosphate N-glycosylase/hydrolase;Queuosine salvage protein	QNG1_HUMAN;Q5T6V7_HUMAN	39028.54;23274.88	3	12.1709	13.2586	12.2058	13.1546	14.1085	13.8851
+	2.63187	1.17088	NAT1	Homo sapiens	arylamine N-acetyltransferase;Arylamine N-acetyltransferase 1	F5H5R8_HUMAN;ARY1_HUMAN	40845.75;33898.72	3	12.076	12.1386	12.5745	13.3072	13.4656	13.5289
+	1.52172	1.17069	SPC25	Homo sapiens	Kinetochore protein Spc25	SPC25_HUMAN	26152.8	11	17.3419	16.7473	16.9521	18.3634	17.5816	18.6083
+	2.49971	1.17066	FBXO6	Homo sapiens	F-box only protein 6	FBX6_HUMAN	33932.6	10	16.5327	16.6069	16.8277	17.7633	17.5829	18.133
	1.06904	1.17013	TRUB1	Homo sapiens	Pseudouridylate synthase TRUB1	TRUB1_HUMAN	37252.8	3	12.4882	13.448	11.9429	13.8597	14.2236	13.3063
+	1.27925	1.16994	GGNBP2	Homo sapiens	Gametogenetin-binding protein 2	GGNB2_HUMAN	79086.4	3	12.7971	12.2172	12.1687	14.3107	13.2999	13.0823
+	2.59701	1.16963	RBM12	Homo sapiens	RNA-binding protein 12	RBM12_HUMAN	97395.5	13	17.5184	17.6442	17.0924	18.6418	18.4932	18.629
+	3.0701	1.16957	ALDH16A1	Homo sapiens	Aldehyde dehydrogenase family 16 member A1	A16A1_HUMAN	85127.4	13	16.5718	16.6792	16.548	17.524	17.8621	17.9216
+	2.79152	1.16952	PASK	Homo sapiens	PAS domain-containing serine/threonine-protein kinase	PASK_HUMAN	142929	3	12.1871	12.1646	12.2441	13.1454	13.2996	13.6593
+	1.61499	1.16926	GOLM2	Homo sapiens	Protein GOLM2	GOLM2_HUMAN	49497.8	3	12.3593	12.5711	13.1266	14.1691	13.3842	14.0115
	0.842457	1.16924	TBC1D5	Homo sapiens	TBC1 domain family member 5	TBCD5_HUMAN	89004.4	18	17.356	16.3267	18.0269	18.5752	17.6209	19.0213
+	1.68984	1.16915	PLIN3	Homo sapiens	Perilipin-3	PLIN3_HUMAN	47075	20	19.378	18.8676	19.6455	20.6537	20.0358	20.7091
+	1.6401	1.16909	TONSL	Homo sapiens	Tonsoku-like protein	TONSL_HUMAN	150929	22	16.975	16.6183	16.6049	18.0869	17.3114	18.3072
+	1.32136	1.16861	XRN2	Homo sapiens	5'-3' exoribonuclease 2	XRN2_HUMAN	108582	31	18.3159	18.4468	19.0538	19.6883	19.2222	20.4118
+	1.87951	1.1686	BRCC3	Homo sapiens	Lys-63-specific deubiquitinase BRCC36	BRCC3_HUMAN	36071.9	4	12.8628	13.7449	13.4687	14.6157	14.3498	14.6167
+	1.61038	1.16859	ZC3H8	Homo sapiens	Zinc finger CCCH domain-containing protein 8	ZC3H8_HUMAN	33575.8	5	13.6221	14.6152	14.6133	15.506	15.3942	15.4563
+	2.23397	1.16792	OIP5	Homo sapiens	Protein Mis18-beta	MS18B_HUMAN	24691.4	3	12.4029	12.9725	12.8572	13.9938	13.6554	14.0872
+	1.73734	1.16769	RMND1	Homo sapiens	Required for meiotic nuclear division 1 homolog;Required for meiotic nuclear division 1 homolog;Required for meiotic nuclear division 1 homolog;Required for meiotic nuclear division 1 homolog;Required for meiotic nuclear division protein 1 homolog	A0A087WXU0_HUMAN;A0A2R8Y4J4_HUMAN;A0A804HHW6_HUMAN;A0A804HLE1_HUMAN;RMND1_HUMAN	32260.31;50517.56;59351.65;47691.14;51603.88	8	16.3404	16.5108	16.509	18.052	17.049	17.7624
+	1.89708	1.16765	ELMO2	Homo sapiens	Engulfment and cell motility 2;Engulfment and cell motility protein 2	Q5JVZ5_HUMAN;ELMO2_HUMAN	82364.86;82615.11	8	15.3052	14.4661	14.5558	16.0541	15.8849	15.891
	0.750624	1.16708	FDXR	Homo sapiens	NADPH:adrenodoxin oxidoreductase, mitochondrial;NADPH:adrenodoxin oxidoreductase, mitochondrial;NADPH:adrenodoxin oxidoreductase, mitochondrial;NADPH:adrenodoxin oxidoreductase, mitochondrial;NADPH:adrenodoxin oxidoreductase, mitochondrial;NADPH:adrenodoxin oxidoreductase, mitochondrial	A0A0A0MSZ4_HUMAN;A0A0A0MT64_HUMAN;A0A0A0MTN9_HUMAN;A0A0A0MTR6_HUMAN;A0A0C4DFN8_HUMAN;ADRO_HUMAN	57341.96;58217.66;48028.03;52890.72;53808.73;53836.79	4	12.5473	12.3598	12.2628	13.7822	12.2316	14.6575
	1.04146	1.16651	OSBP	Homo sapiens	Oxysterol-binding protein 1	OSBP1_HUMAN	89420.6	16	15.7227	15.6897	16.937	17.0215	16.8904	17.9371
+	1.43336	1.1662	MTMR3	Homo sapiens	Myotubularin-related protein 3	MTMR3_HUMAN	133619	3	12.7309	12.9634	12.6171	14.4086	14.1818	13.2197
+	1.59697	1.16613	ANAPC10	Homo sapiens	Anaphase-promoting complex subunit 10	APC10_HUMAN	21252.1	3	15.257	14.6726	15.5436	16.5477	15.893	16.5309
+	1.34001	1.16587	POMT1	Homo sapiens	Dolichyl-phosphate-mannose--protein mannosyltransferase;Dolichyl-phosphate-mannose--protein mannosyltransferase;Dolichyl-phosphate-mannose--protein mannosyltransferase;Dolichyl-phosphate-mannose--protein mannosyltransferase;Dolichyl-phosphate-mannose--protein mannosyltransferase;Protein O-mannosyl-transferase 1	A0A1V1FTP4_HUMAN;A0A7I2V2K0_HUMAN;A0A7I2V445_HUMAN;B4DTW4_HUMAN;Q5JT02_HUMAN;POMT1_HUMAN	84547.26;65674.98;68988.23;79444.42;40231.15;84880.65	3	11.9214	12.8451	12.8218	14.1685	13.6856	13.2318
+	1.68772	1.16571	NDUFS4	Homo sapiens	NADH dehydrogenase [ubiquinone] iron-sulfur protein 4, mitochondrial	NDUS4_HUMAN	20108	5	16.2165	16.3052	16.8489	17.5795	17.2241	18.0642
+	2.60453	1.16556	HP1BP3	Homo sapiens	Heterochromatin protein 1-binding protein 3	HP1B3_HUMAN	61207	16	16.5974	16.688	16.8422	18.0558	17.5627	18.0057
+	2.14388	1.16487	ZWINT	Homo sapiens	ZW10 interactor	ZWINT_HUMAN	31293.4	8	15.4531	15.5587	15.6467	16.4734	16.5161	17.1636
+	1.33101	1.16478	TRMT1	Homo sapiens	tRNA (guanine(26)-N(2))-dimethyltransferase	TRM1_HUMAN	72234.1	15	15.9791	16.4705	15.2147	17.0525	17.3734	16.7327
+	1.59941	1.16473	SAMD4B	Homo sapiens	Sterile alpha motif domain containing 4B;Protein Smaug homolog 2	M0QZ22_HUMAN;SMAG2_HUMAN	75293.33;75483.47	6	14.8313	15.4749	15.1129	16.317	15.8184	16.7779
+	2.35915	1.16432	RBM15	Homo sapiens	RNA binding motif protein 15;RNA binding motif protein 15;RNA binding motif protein 15;RNA-binding protein 15	A0A087WWP4_HUMAN;A0A494C001_HUMAN;A0A499FJY3_HUMAN;RBM15_HUMAN	102134.79;98014.1;101311.93;107188.6	13	15.667	15.8014	15.4656	17.1584	16.6547	16.6138
	0.993076	1.16432	ANTXR2	Homo sapiens	Anthrax toxin receptor;Anthrax toxin receptor 2	A0A7P0Z4A8_HUMAN;ANTR2_HUMAN	55361.14;53666.17	11	15.7921	15.7619	16.9697	17.2573	16.7259	18.0335
	1.21481	1.1639	PCYOX1L	Homo sapiens	Prenylcysteine oxidase-like	PCYXL_HUMAN	54646.5	3	13.6086	13.066	13.6161	14.6574	13.8515	15.2735
+	1.43786	1.16369	POM121	Homo sapiens	Nuclear envelope pore membrane protein POM 121	P121A_HUMAN	127720	4	13.3389	14.3314	13.1653	14.8457	14.8995	14.5816
+	1.37087	1.16365	MXRA8	Homo sapiens	Matrix remodeling-associated protein 8	MXRA8_HUMAN	49131.5	4	11.7266	12.922	12.533	13.434	13.3223	13.9162
+	2.35387	1.16333	POMGNT2	Homo sapiens	Protein O-linked-mannose beta-1,4-N-acetylglucosaminyltransferase 2	PMGT2_HUMAN	66615.3	7	13.9651	14.5744	14.1874	15.5887	15.345	15.2832
+	1.53234	1.1631	ASB6	Homo sapiens	Ankyrin repeat and SOCS box containing 6;Ankyrin repeat and SOCS box protein 6	F6TX30_HUMAN;ASB6_HUMAN	44082.49;47135.96	4	13.5735	14.5005	13.3881	14.8879	15.109	14.9546
+	2.03393	1.16294	POLE2	Homo sapiens	DNA polymerase epsilon subunit 2	DPOE2_HUMAN	59537.2	14	17.2564	17.2341	16.8463	18.1058	18.0309	18.689
+	1.85567	1.16288	MAP2K3	Homo sapiens	Dual specificity mitogen-activated protein kinase kinase 3	MP2K3_HUMAN	39318.4	7	14.5426	15.4841	14.9185	16.2152	16.1732	16.0454
+	2.20075	1.16242	TAF10	Homo sapiens	Transcription initiation factor TFIID subunit 10	TAF10_HUMAN	21711.3	3	14.5971	14.4385	14.2667	15.6729	15.2186	15.8981
+	1.35471	1.16223	ATL2	Homo sapiens	Atlastin-2	ATLA2_HUMAN	66229.2	21	18.3228	18.5094	18.7173	19.4769	19.1371	20.4222
	1.13204	1.16178	E4F1	Homo sapiens	E4F transcription factor 1;Transcription factor E4F1	H3BUJ7_HUMAN;E4F1_HUMAN	70381.04;83496.34	2	11.1971	10.6632	11.2677	12.8015	11.3383	12.4735
	1.24245	1.16172	MCM7	Homo sapiens	DNA replication licensing factor MCM7	MCM7_HUMAN	81307.9	41	20.7981	22.2087	21.4634	22.591	22.9605	22.4038
+	1.44912	1.16142	UBXN4	Homo sapiens	UBX domain-containing protein 4	UBXN4_HUMAN	56777.5	10	16.5538	16.7602	17.269	17.8701	17.5858	18.6114
+	1.56815	1.1614	CCDC22	Homo sapiens	Coiled-coil domain-containing protein 22	CCD22_HUMAN	70755.6	11	16.0225	15.4225	15.0786	17.0098	16.3177	16.6803
	0.740524	1.16085	ACY1;ABHD14A-ACY1;ACY1	Homo sapiens	N-acyl-aliphatic-L-amino acid amidohydrolase;N-acyl-aliphatic-L-amino acid amidohydrolase;Aminoacylase-1	A0A1B0GU86_HUMAN;C9JMV9_HUMAN;ACY1_HUMAN	42179.71;56435.6;45885.02	5	12.8391	14.4266	15.0776	14.8597	15.1734	15.7927
+	1.28741	1.15997	PREB	Homo sapiens	Prolactin regulatory element-binding protein	PREB_HUMAN	45468.2	15	18.9048	18.5813	19.5943	20.5538	19.595	20.4115
+	1.73163	1.15986	RHEB	Homo sapiens	GTP-binding protein Rheb	RHEB_HUMAN	20497.5	5	16.0945	16.0529	15.4866	17.1632	17.3591	16.5912
+	1.75849	1.15945	MOGS	Homo sapiens	Mannosyl-oligosaccharide glucosidase	MOGS_HUMAN	91917.6	37	19.5556	19.4301	20.0844	20.8858	20.4536	21.209
+	1.89214	1.15937	TM9SF4	Homo sapiens	Transmembrane 9 superfamily member;Transmembrane 9 superfamily member 4	A0A0C4DFM1_HUMAN;TM9S4_HUMAN	72541.34;74518.75	11	17.2955	17.592	18.0986	18.8332	18.5814	19.0496
	0.955457	1.15916	SAGE1	Homo sapiens	Sarcoma antigen 1	SAGE1_HUMAN	99224.6	15	15.3273	16.2399	16.9802	16.8939	17.2026	17.9284
+	1.29589	1.1591	FAM3C	Homo sapiens	Protein FAM3C	FAM3C_HUMAN	24680.5	6	15.4636	16.6281	15.9993	17.1997	16.7513	17.6172
	1.09137	1.15906	PARP12	Homo sapiens	Protein mono-ADP-ribosyltransferase PARP12	PAR12_HUMAN	79063.6	7	13.6822	15.3189	14.6897	15.625	16.0148	15.5281
+	2.5465	1.15865	STING1	Homo sapiens	Stimulator of interferon genes protein	STING_HUMAN	42192.6	10	17.1853	17.3623	17.7265	18.723	18.5741	18.453
+	1.35169	1.15865	IMPDH1	Homo sapiens	Inosine-5'-monophosphate dehydrogenase (Fragment);Inosine-5'-monophosphate dehydrogenase;Inosine-5'-monophosphate dehydrogenase 1	A0A3B3IRL5_HUMAN;C9J381_HUMAN;IMDH1_HUMAN	NaN;55277.62;55405.79	7	14.221	14.1514	14.4473	15.9644	14.6706	15.6607
+	2.55352	1.15825	THAP12	Homo sapiens	52 kDa repressor of the inhibitor of the protein kinase	P52K_HUMAN	87704	10	14.5504	14.4453	14.9891	15.872	15.7025	15.885
+	2.57527	1.1581	TMEM87A	Homo sapiens	Transmembrane protein 87A	A0A994J4W5_HUMAN;A0A994J7M5_HUMAN;H3BTS6_HUMAN;TM87A_HUMAN	63301.88;63300.9;63562.26;63430.02	7	14.1292	14.3955	14.5372	15.5503	15.276	15.7099
	0.879426	1.15704	CLPB	Homo sapiens	Caseinolytic mitochondrial matrix peptidase chaperone subunit B;Mitochondrial disaggregase	A0A2U3TZY2_HUMAN;CLPB_HUMAN	76852.74;78728.82	9	14.2829	15.0229	14.63	15.7575	14.8309	16.8185
	0.888428	1.1568	COCH	Homo sapiens	Cochlin;Cochlin;Cochlin;Cochlin (Fragment);Cochlin	A0A2R8Y3T0_HUMAN;A0A2U3TZE7_HUMAN;G3V4C4_HUMAN;H0YJW4_HUMAN;COCH_HUMAN	55406.25;66299.51;48063.86;NaN;59482.97	2	12.4662	11.5287	10.8792	12.8066	12.0851	13.4528
+	1.7535	1.1566	SHROOM1	Homo sapiens	Protein Shroom1	SHRM1_HUMAN	90786.1	6	13.2713	13.2691	13.7247	14.7231	14.0814	14.9304
+	2.18954	1.15601	RFX1	Homo sapiens	MHC class II regulatory factor RFX1	RFX1_HUMAN	104758	9	15.6732	15.785	15.5916	16.8258	16.4745	17.2175
+	2.27953	1.15521	RANGAP1	Homo sapiens	Ran GTPase-activating protein 1	RAGP1_HUMAN	63541.9	33	19.9667	20.0155	20.405	21.3662	20.9814	21.5052
+	1.4008	1.15484	KRT2	Homo sapiens	Keratin, type II cytoskeletal 2 epidermal	K22E_HUMAN	65432.9	56	25.0673	24.9326	25.2162	26.8668	26.2471	25.5667
+	2.40798	1.15424	SBNO2	Homo sapiens	Protein strawberry notch homolog 2	K7ES28_HUMAN;SBNO2_HUMAN	149087.83;150275.15	6	14.4484	13.9665	14.3174	15.3251	15.2221	15.6479
+	1.32058	1.15335	HOOK3	Homo sapiens	Hook microtubule tethering protein 3;Protein Hook homolog 3	H0YDM4_HUMAN;HOOK3_HUMAN	83310.07;83125.83	10	15.8953	14.9416	15.5511	16.8675	16.0203	16.9603
	1.12153	1.15314	RP2	Homo sapiens	Protein XRP2	XRP2_HUMAN	39641.1	4	13.7254	13.578	14.4169	15.297	14.2642	15.6186
	1.24304	1.15283	RPIA	Homo sapiens	Ribose-5-phosphate isomerase	RPIA_HUMAN	33268.9	2	13.0028	13.003	13.1867	13.4307	14.3036	14.9167
+	2.46609	1.15209	PIK3R1	Homo sapiens	Phosphatidylinositol 3-kinase regulatory subunit alpha;Phosphoinositide-3-kinase regulatory subunit 1;Phosphatidylinositol 3-kinase regulatory subunit alpha	A0A8V8TL10_HUMAN;A0A8V8TL31_HUMAN;P85A_HUMAN	80815.26;64254.66;83598.39	4	13.0758	13.262	12.7716	14.248	13.9606	14.357
	1.18717	1.15208	HNRNPH2	Homo sapiens	Heterogeneous nuclear ribonucleoprotein H2	HNRH2_HUMAN	49263.6	8	17.6901	16.8736	18.3313	18.5144	18.7283	19.1087
+	2.03508	1.15201	PTK2B	Homo sapiens	Protein-tyrosine kinase 2-beta	FAK2_HUMAN	115875	31	17.6045	17.5228	17.619	18.5105	18.473	19.2189
+	1.50878	1.1519	PMM2	Homo sapiens	Phosphomannomutase;Phosphomannomutase (Fragment);Phosphomannomutase;Phosphomannomutase 2	A0A804HKA7_HUMAN;H3BPH4_HUMAN;H3BV55_HUMAN;PMM2_HUMAN	26069.1;NaN;25255.82;28082.14	2	12.6964	11.829	11.9712	13.6771	13.3833	12.8918
+	3.19184	1.15157	TUT4	Homo sapiens	RNA uridylyltransferase;Terminal uridylyltransferase 4	A0A0C4DFM7_HUMAN;TUT4_HUMAN	185252.76;185165.68	8	13.0408	13.294	13.3135	14.3595	14.2323	14.5112
	0.474393	1.15157	SSRP1	Homo sapiens	FACT complex subunit SSRP1	SSRP1_HUMAN	81074.8	18	16.402	17.9927	17.2332	20.2502	17.5351	17.2972
+	1.53538	1.15156	PPFIA1	Homo sapiens	PTPRF interacting protein alpha 1 (Fragment);Liprin-alpha-1	A0A2R8Y7R9_HUMAN;LIPA1_HUMAN	NaN;135778.74	10	15.0595	15.0088	15.7176	16.4414	15.95	16.8492
+	3.15423	1.15117	WDR7	Homo sapiens	WD repeat-containing protein 7	WDR7_HUMAN	163810	19	15.9682	16.3226	16.3315	17.3668	17.3945	17.3145
+	2.25743	1.15101	PLK1	Homo sapiens	Serine/threonine-protein kinase PLK1	PLK1_HUMAN	68254.8	23	18.1246	18.184	17.8519	19.5697	18.9698	19.0739
+	2.33217	1.15088	DHX37	Homo sapiens	Probable ATP-dependent RNA helicase DHX37	DHX37_HUMAN	129545	30	17.117	17.2793	17.6737	18.6101	18.2773	18.6353
	1.06568	1.15069	LUZP1	Homo sapiens	Leucine zipper protein 1	LUZP1_HUMAN	120275	20	15.2628	15.8217	15.2896	17.5539	16.0792	16.1931
	1.13706	1.14999	TOP1	Homo sapiens	DNA topoisomerase 1	TOP1_HUMAN	90725.7	30	18.7688	19.8718	19.6532	21.2037	20.0532	20.4869
	0.959724	1.14998	PNN	Homo sapiens	Pinin	PININ_HUMAN	81627.7	13	15.7251	16.0851	16.0793	18.0126	16.1203	17.2065
	1.18209	1.14975	MORF4L1	Homo sapiens	Mortality factor 4 like 1	B3KTM8_HUMAN	40028.8	14	16.807	17.7989	16.7426	18.6441	18.4884	17.6653
+	2.03344	1.14965	HSD17B7	Homo sapiens	3-keto-steroid reductase/17-beta-hydroxysteroid dehydrogenase 7	DHB7_HUMAN	38206.2	7	16.1182	16.1515	15.9336	17.0355	16.9337	17.683
+	1.3908	1.14958	TTC31	Homo sapiens	Tetratricopeptide repeat protein 31	TTC31_HUMAN	57104.7	5	13.0686	14.0033	14.0481	14.8641	14.4781	15.2264
	0.539465	1.14933	FAM117A	Homo sapiens	Protein FAM117A	F117A_HUMAN	48318.6	7	14.9552	15.2094	16.0895	16.3442	15.1751	18.1829
+	1.4475	1.14919	MTERF3	Homo sapiens	Transcription termination factor 3, mitochondrial	MTEF3_HUMAN	47971.3	3	13.4803	13.8089	14.0859	15.1893	14.2971	15.3364
	0.51454	1.1491	CLCN6	Homo sapiens	H(+)/Cl(-) exchange transporter 6	CLCN6_HUMAN	97288.7	2	11.5857	11.7322	11.5499	13.1838	10.9099	14.2213
+	1.47858	1.14904	YTHDF1	Homo sapiens	YTH domain-containing family protein 1	YTHD1_HUMAN	60873.6	5	13.4656	13.3477	13.5294	13.9064	15.0951	14.7883
	0.414335	1.14794	LYZ	Homo sapiens	Lysozyme;Lysozyme;Lysozyme C	A0A0B4J259_HUMAN;F8VV32_HUMAN;LYSC_HUMAN	15328.83;11488.21;16537.01	2	15.2037	14.2541	11.6607	15.8513	14.5952	14.1158
	0.404128	1.14755	ICE2	Homo sapiens	Little elongation complex subunit 2	ICE2_HUMAN	110011	5	13.0248	13	13.6566	12.8373	13.583	16.7036
	1.14805	1.14694	GTPBP1	Homo sapiens	GTP-binding protein 1	GTPB1_HUMAN	72453.8	9	15.0075	15.0786	15.2795	16.2822	15.4608	17.0635
	0.769781	1.14635	FAM83A	Homo sapiens	Protein FAM83A	FA83A_HUMAN	47457.7	14	17.2742	16.7008	17.7041	17.9165	17.6002	19.6015
	0.310775	1.14619	CASP8	Homo sapiens	Caspase 8 (Fragment);Caspase 8;Caspase 8;Caspase 8 (Fragment);Caspase-8 (Fragment);Caspase-8 (Fragment);Caspase-8 (Fragment);Caspase-8	A0A8Q3SI66_HUMAN;A0A8Q3SID9_HUMAN;A0A8Q3WKY8_HUMAN;E7EQ01_HUMAN;E7EQ06_HUMAN;E7ETB7_HUMAN;E7EVN1_HUMAN;CASP8_HUMAN	NaN;60212.97;50330.49;21842.35;24747.5;23464.98;14930.25;55391.11	2	10.9791	13.6415	12.9213	14.6735	11.1202	15.1867
+	2.31432	1.14546	GPATCH4	Homo sapiens	G patch domain-containing protein 4	GPTC4_HUMAN	50381.2	19	17.3358	17.8934	17.5226	18.9673	18.5881	18.6328
+	1.48224	1.14492	RIPK2	Homo sapiens	Receptor-interacting serine/threonine-protein kinase 2	RIPK2_HUMAN	61194.9	10	14.7919	13.8913	14.6237	15.8237	15.1263	15.7918
+	2.27757	1.14483	MOCS3	Homo sapiens	Adenylyltransferase and sulfurtransferase MOCS3	MOCS3_HUMAN	49669.3	9	15.6059	15.7519	15.1118	16.5833	16.5387	16.7821
	1.04616	1.14461	ZKSCAN1	Homo sapiens	Zinc finger protein with KRAB and SCAN domains 1	ZKSC1_HUMAN	63630	7	13.7372	14.0458	13.9084	15.1123	14.1318	15.881
+	1.82293	1.14398	P4HB	Homo sapiens	Protein disulfide-isomerase	A0A7P0TA35_HUMAN;A0A7P0TA71_HUMAN;A0A7P0TB26_HUMAN;PDIA1_HUMAN	61042.84;62031.53;59698.33;57116.36	28	17.9374	17.9552	18.317	19.1954	18.7882	19.6579
+	2.82326	1.14298	BCR	Homo sapiens	Breakpoint cluster region protein	BCR_HUMAN	142819	44	19.1547	19.0579	19.1699	20.431	19.9842	20.3962
+	2.49366	1.14269	SLK	Homo sapiens	STE20-like serine/threonine-protein kinase	SLK_HUMAN	142695	12	14.5994	14.9021	14.9722	15.7967	16.245	15.8601
+	2.17792	1.14194	PQBP1	Homo sapiens	Polyglutamine-binding protein 1	PQBP1_HUMAN	30472.2	5	15.2165	15.7764	15.2889	16.7116	16.6937	16.3024
	0.790626	1.14116	MAGED1	Homo sapiens	Melanoma-associated antigen D1	MAGD1_HUMAN	86160.9	6	13.0502	14.2298	12.94	13.5306	15.2679	14.8451
+	1.84015	1.14113	MRPS11	Homo sapiens	Small ribosomal subunit protein uS11m	RT11_HUMAN	20615.8	2	11.9906	11.9718	12.3489	13.7074	12.862	13.1653
	0.58932	1.14109	EIF2AK3	Homo sapiens	Eukaryotic translation initiation factor 2 alpha kinase 3;Eukaryotic translation initiation factor 2-alpha kinase 3	A0A804HIT4_HUMAN;E2AK3_HUMAN	109915.87;125216.3	3	12.3748	11.9362	13.2386	13.6962	12.2955	14.9812
	0.779711	1.14021	MFSD12	Homo sapiens	Major facilitator superfamily domain-containing protein 12	MFS12_HUMAN	52075.3	2	12.9057	14.5548	14.6809	14.9231	14.7448	15.8941
	1.2295	1.13968	YIPF4	Homo sapiens	Protein YIPF4	YIPF4_HUMAN	27082.7	3	16.0226	14.9805	16.3434	17.1395	16.6534	16.9727
	1.04541	1.13888	PI4KB	Homo sapiens	Phosphatidylinositol 4-kinase beta	A0A0B4J1S8_HUMAN;PI4KB_HUMAN	92724.5;91378.88	10	14.705	16.0503	14.4773	16.1687	16.488	15.9925
+	1.76061	1.13838	MFN1	Homo sapiens	Mitofusin-1	MFN1_HUMAN	84159.5	13	15.3793	15.6821	16.1848	17.0358	16.5448	17.0808
+	1.44226	1.1381	SIGMAR1	Homo sapiens	Sigma non-opioid intracellular receptor 1	SGMR1_HUMAN	25127.7	5	16.9959	16.2655	17.1032	17.9814	17.4589	18.3387
	0.64943	1.13786	MDC1	Homo sapiens	Mediator of DNA damage checkpoint protein 1	MDC1_HUMAN	226666	18	14.9087	15.1188	14.9784	17.6721	15.7047	15.0427
+	2.03148	1.13691	DLGAP4	Homo sapiens	DLG associated protein 4 (Fragment);DLG associated protein 4;DLG associated protein 4;Disks large-associated protein 4	A0A087X246_HUMAN;A0A0B4J2C2_HUMAN;F8WF49_HUMAN;DLGP4_HUMAN	13770.02;31662.35;26940.87;108011.98	2	13.2136	12.5624	12.7486	13.9065	13.7713	14.2575
	0.637009	1.13672	PON2	Homo sapiens	Paraoxonase	A0A0J9YXF2_HUMAN	41527.4	5	16.4662	14.7381	15.6238	17.6715	15.5391	17.0275
	1.02683	1.13638	PTPRA	Homo sapiens	Receptor-type tyrosine-protein phosphatase alpha	PTPRA_HUMAN	90719.1	6	13.4465	13.5499	13.4179	15.0561	13.5747	15.1927
+	2.43863	1.13558	MTO1	Homo sapiens	Protein MTO1 homolog, mitochondrial	MTO1_HUMAN	79963.9	6	15.1042	14.7063	14.5662	15.7631	15.9356	16.0846
+	1.87461	1.13513	ZNF787	Homo sapiens	Zinc finger protein 787	ZN787_HUMAN	40428.4	4	13.0292	13.4136	13.5155	14.1517	14.3209	14.8911
+	1.98038	1.135	TRIM14	Homo sapiens	Tripartite motif-containing protein 14	TRI14_HUMAN	49772.9	3	12.6108	12.7776	13.2124	14.0674	13.6734	14.265
	0.826063	1.13394	SMARCA5	Homo sapiens	SWI/SNF-related matrix-associated actin-dependent regulator of chromatin subfamily A member 5	SMCA5_HUMAN	121905	48	19.0033	19.8298	19.8483	21.8086	19.9134	20.3611
+	1.73586	1.13275	IDH3G	Homo sapiens	Isocitrate dehydrogenase [NAD] subunit, mitochondrial;Isocitrate dehydrogenase [NAD] subunit, mitochondrial (Fragment);Isocitrate dehydrogenase [NAD] subunit, mitochondrial;Isocitrate dehydrogenase (NAD(+)) 3 non-catalytic subunit gamma (Fragment);Isocitrate dehydrogenase [NAD] subunit gamma, mitochondrial	E7EQB8_HUMAN;E9PF84_HUMAN;G5E9Q7_HUMAN;H7C1W2_HUMAN;IDH3G_HUMAN	37066.86;31422.19;35429.95;22384.66;42794.29	4	13.8858	14.3918	14.8387	15.424	15.7128	15.3777
+	1.82754	1.13213	UBL7	Homo sapiens	Ubiquitin-like protein 7	UBL7_HUMAN	40510.4	3	12.222	12.419	12.521	13.5342	13.0586	13.9656
+	1.84166	1.13168	ARHGAP4	Homo sapiens	Rho GTPase-activating protein 4	RHG04_HUMAN	105026	7	13.9699	13.7861	13.9679	14.5064	15.3066	15.3059
	0.872916	1.13121	AGO1	Homo sapiens	Argonaute RISC component 1;Argonaute RISC component 1;Protein argonaute-1	A0A6I8PTZ8_HUMAN;Q5TA58_HUMAN;AGO1_HUMAN	NaN;88878.66;97214.3	13	15.4752	16.371	17.4964	17.6279	17.3012	17.8071
+	2.44272	1.1312	INTS9	Homo sapiens	Integrator complex subunit 9	INT9_HUMAN	73814.5	16	16.7148	17.15	17.1791	18.139	17.9628	18.3358
+	1.61868	1.13094	MED26	Homo sapiens	Mediator of RNA polymerase II transcription subunit 26	MED26_HUMAN	65446.4	5	13.1664	14.0537	13.5143	14.3496	14.9879	14.7898
+	2.26508	1.13042	TAF7	Homo sapiens	Transcription initiation factor TFIID subunit 7	TAF7_HUMAN	40259.1	5	14.311	14.5579	14.2779	15.5472	15.1733	15.8176
	1.00513	1.13023	MORC3	Homo sapiens	MORC family CW-type zinc finger protein 3	MORC3_HUMAN	107113	4	12.9756	14.0881	13.3245	13.9976	14.3953	15.386
	0.980166	1.12998	RACK1	Homo sapiens	Small ribosomal subunit protein RACK1	RACK1_HUMAN	35076.7	21	18.7479	20.3899	19.2858	20.2692	21.0733	20.4711
+	2.21974	1.12982	PAF1	Homo sapiens	RNA polymerase II-associated factor 1 homolog	PAF1_HUMAN	59975.7	4	13.2962	12.8498	13.1099	14.0637	14.0298	14.5519
+	1.51477	1.12966	SMARCC2	Homo sapiens	SWI/SNF related, matrix associated, actin dependent regulator of chromatin subfamily c member 2;SWI/SNF complex subunit SMARCC2	F8VXC8_HUMAN;SMRC2_HUMAN	136184.13;132879.42	20	16.8166	16.6358	17.5289	17.8875	17.9387	18.5441
+	3.06452	1.12915	LSM2	Homo sapiens	U6 snRNA-associated Sm-like protein LSm2	LSM2_HUMAN	10834.5	5	16.7871	16.4782	16.5094	17.8791	17.6416	17.6413
	1.12573	1.12869	MRPL10	Homo sapiens	Large ribosomal subunit protein uL10m	RM10_HUMAN	29282.5	4	15.7426	14.5305	15.8916	16.3177	16.3339	16.8991
+	1.40144	1.12864	CD81	Homo sapiens	CD81 molecule;CD81 molecule;CD81 molecule;Tetraspanin (Fragment);Tetraspanin (Fragment);Tetraspanin (Fragment);CD81 molecule;CD81 antigen	A6NMH8_HUMAN;E9PIF1_HUMAN;E9PJK1_HUMAN;E9PRJ8_HUMAN;H0YDJ9_HUMAN;H0YDL9_HUMAN;H0YEE2_HUMAN;CD81_HUMAN	29805.85;25903.13;17963.02;22516.3;24439.55;NaN;32996.39;25809.4	3	16.2865	16.4675	17.2532	18.2316	17.4487	17.7127
	0.849701	1.12846	MAGEA6	Homo sapiens	Melanoma-associated antigen 6	MAGA6_HUMAN	34891.5	7	13.9943	15.269	13.8115	15.8382	15.9579	14.664
	1.1971	1.12831	STAU2	Homo sapiens	Double-stranded RNA-binding protein Staufen homolog 2	E7EPX0_HUMAN;E7EVJ4_HUMAN;STAU2_HUMAN	53928.59;56375.51;62608.46	24	17.7464	18.2446	19.208	19.3125	19.5923	19.6793
	1.18664	1.12824	LMNB2	Homo sapiens	Lamin-B2	LMNB2_HUMAN	69948.4	27	19.41	18.7412	18.0208	20.1748	19.8876	19.4944
	0.421312	1.12763	EGFL7	Homo sapiens	Epidermal growth factor-like protein 7	EGFL7_HUMAN	29617.7	2	11.8375	14.1078	11.8633	13.3648	12.4614	15.3652
	0.842729	1.12758	EIF4A2	Homo sapiens	Eukaryotic initiation factor 4A-II	IF4A2_HUMAN	46402.3	3	12.1993	13.4533	13.7569	13.6139	14.1909	14.9874
+	1.9712	1.12744	TGOLN2	Homo sapiens	Trans-golgi network protein 2;Trans-Golgi network integral membrane protein 2	A0A5F9UY30_HUMAN;TGON2_HUMAN	47773.84;45879.57	5	13.5597	13.6235	13.338	14.9381	14.1739	14.7915
	1.12884	1.12743	STXBP4	Homo sapiens	Syntaxin binding protein 4;Syntaxin-binding protein 4	E7EPP7_HUMAN;STXB4_HUMAN	58994.78;61661.8	2	11.0638	11.8466	11.0601	12.85	11.6707	12.8321
+	1.26313	1.12726	ISY1	Homo sapiens	Pre-mRNA-splicing factor ISY1 homolog	ISY1_HUMAN	32992.2	5	15.9136	15.1564	15.016	16.9806	15.909	16.5782
	0.377413	1.12677	MT-CO1	Homo sapiens	Cytochrome c oxidase subunit 1	COX1_HUMAN	57041.4	2	11.7883	11.4904	11.3502	11.4122	11.4347	15.1624
+	1.33834	1.12523	PTGES2	Homo sapiens	Prostaglandin E synthase 2	A0A7I2V5T7_HUMAN;PGES2_HUMAN	41080.18;41943.12	18	17.5878	17.6165	18.2819	18.8567	18.4524	19.5528
+	1.46938	1.12511	B4GALT7	Homo sapiens	Beta-1,4-galactosyltransferase 7	B4GT7_HUMAN	37405.8	3	14.0481	13.186	14.3495	15.1105	14.8768	14.9716
+	2.05943	1.12485	ALG6	Homo sapiens	Dolichyl pyrophosphate Man9GlcNAc2 alpha-1,3-glucosyltransferase	ALG6_HUMAN	58120.6	5	15.6233	15.5116	15.9517	16.8583	16.4666	17.1363
+	2.34142	1.12425	MIDEAS	Homo sapiens	Mitotic deacetylase associated SANT domain protein	A0A1C7CYX1_HUMAN	120733	7	15.1941	15.2705	15.5226	16.2261	16.3508	16.783
+	2.64952	1.12422	THAP11	Homo sapiens	THAP domain-containing protein 11	THA11_HUMAN	34454.9	3	14.4979	14.8416	14.8001	15.9621	15.5977	15.9524
+	2.01547	1.12421	UCK2	Homo sapiens	Uridine-cytidine kinase 2	UCK2_HUMAN	29299.1	15	19.147	19.4837	18.8691	20.6179	20.1428	20.1117
+	4.42535	1.12419	NFU1	Homo sapiens	NFU1 iron-sulfur cluster scaffold homolog, mitochondrial	NFU1_HUMAN	28462.5	4	14.9687	14.9441	15.0676	16.0354	16.1439	16.1736
+	2.31327	1.12369	DNAJB12	Homo sapiens	DnaJ (Hsp40) homolog, subfamily B, member 12, isoform CRA_c;DnaJ homolog subfamily B member 12	J3KPS0_HUMAN;DJB12_HUMAN	45489.98;41859.75	13	16.8347	16.8382	16.9149	18.1649	17.592	18.202
	0.898004	1.12322	LACTB	Homo sapiens	Serine beta-lactamase-like protein LACTB, mitochondrial	LACTB_HUMAN	60693.6	2	12.4277	12.6524	11.8637	14.506	12.9069	12.9006
	0.967366	1.12304	CARM1	Homo sapiens	Histone-arginine methyltransferase CARM1	CARM1_HUMAN	65853.7	7	15.2762	17.1053	16.1731	17.0909	17.5398	17.2931
+	2.82687	1.12266	POLR2A	Homo sapiens	DNA-directed RNA polymerase subunit;DNA-directed RNA polymerase II subunit RPB1	A0A6Q8PGB0_HUMAN;RPB1_HUMAN	217246.22;217176.17	50	18.0873	18.5143	18.3097	19.5759	19.3291	19.3743
+	3.30652	1.12248	GALNT1	Homo sapiens	Polypeptide N-acetylgalactosaminyltransferase 1	GALT1_HUMAN	64218.9	7	14.8277	14.7	14.9471	15.9234	15.8192	16.0996
+	3.33491	1.12236	NOP14	Homo sapiens	Nucleolar protein 14	NOP14_HUMAN	97668.4	36	19.2206	18.9786	19.2192	20.3876	20.1451	20.2527
+	1.88964	1.12178	MEPCE	Homo sapiens	7SK snRNA methylphosphate capping enzyme	MEPCE_HUMAN	74355.2	21	16.6181	17.3204	17.1377	17.8537	18.1982	18.3897
+	2.58058	1.12178	FEZ2	Homo sapiens	Fasciculation and elongation protein zeta 2 (Fragment);Fasciculation and elongation protein zeta 2;Fasciculation and elongation protein zeta-2	H7C434_HUMAN;Q7Z674_HUMAN;FEZ2_HUMAN	NaN;20914.74;39666.27	3	13.2739	12.9918	13.1753	14.3011	14.0004	14.5048
+	2.24175	1.12144	CAPN1	Homo sapiens	Calpain-1 catalytic subunit	CAN1_HUMAN	81890.1	27	18.1582	18.2695	18.7213	19.3469	19.4338	19.7327
+	3.39817	1.12083	COG6	Homo sapiens	Conserved oligomeric Golgi complex subunit 6	COG6_HUMAN	73279	15	16.3679	16.1009	16.3118	17.474	17.2615	17.4075
	0.872506	1.12041	CASP6	Homo sapiens	Caspase-6	CASP6_HUMAN	33310	2	11.3306	12.0117	12.9471	12.5005	13.7428	13.4073
	1.14171	1.12017	SRRT	Homo sapiens	Serrate RNA effector molecule homolog	SRRT_HUMAN	100666	26	17.1132	17.4392	18.1207	18.2777	18.3737	19.3822
+	1.34698	1.1197	PML	Homo sapiens	PML nuclear body scaffold;Protein PML	H3BT57_HUMAN;PML_HUMAN	62913.48;97550.58	8	15.6244	15.6827	15.125	17.0799	15.9262	16.785
	1.23856	1.11946	UTP6	Homo sapiens	U3 small nucleolar RNA-associated protein 6 homolog	UTP6_HUMAN	70193.9	25	19.3371	18.7182	18.1558	20.3312	19.7687	19.4697
+	1.78112	1.11916	PPP2R5E	Homo sapiens	Serine/threonine-protein phosphatase 2A 56 kDa regulatory subunit epsilon isoform	2A5E_HUMAN	54699.4	14	16.7343	16.8136	17.0102	18.3106	17.4388	18.1663
+	2.03903	1.11905	SRP9	Homo sapiens	Signal recognition particle 9 kDa protein	SRP09_HUMAN	10111.7	6	18.1546	18.471	18.5655	19.5689	19.1434	19.8359
+	1.36521	1.11873	CDK7	Homo sapiens	Cyclin-dependent kinase 7	CDK7_HUMAN	39038.4	6	15.6525	14.5779	15.1203	16.3872	15.7942	16.5254
	0.893997	1.11789	MRM1	Homo sapiens	rRNA methyltransferase 1, mitochondrial	MRM1_HUMAN	38638.3	7	13.6751	14.8073	14.8997	15.2358	15.067	16.433
+	2.05576	1.11751	AMBRA1	Homo sapiens	Autophagy and beclin 1 regulator 1;Activating molecule in BECN1-regulated autophagy protein 1	A0A075B6T1_HUMAN;AMRA1_HUMAN	129598.67;142507.21	16	16.581	16.2524	16.0096	17.2345	17.232	17.729
	0.531686	1.11735	WDR24	Homo sapiens	GATOR complex protein WDR24	A0A3B3ISA1_HUMAN;A0A499FJD3_HUMAN;WDR24_HUMAN	96305.2;101989.38;88206.78	4	15.0183	12.5031	13.9756	15.5272	15.512	13.8099
+	2.17154	1.11707	ZC3H14	Homo sapiens	Zinc finger CCCH domain-containing protein 14	G3V256_HUMAN;ZC3HE_HUMAN	68350.22;82875.66	11	15.0434	15.1104	15.0347	16.2974	15.762	16.4803
+	2.95426	1.11686	NTPCR	Homo sapiens	Cancer-related nucleoside-triphosphatase	NTPCR_HUMAN	20713.1	10	17.7095	17.7779	17.9272	18.9151	18.7228	19.1273
	1.25308	1.11672	MCTS1	Homo sapiens	Malignant T-cell-amplified sequence 1	MCTS1_HUMAN	20555.3	5	13.8841	14.3861	14.4953	14.9387	15.0613	16.1158
+	2.46626	1.1167	COX4I1	Homo sapiens	Cytochrome c oxidase subunit 4 isoform 1, mitochondrial	COX41_HUMAN	19576.7	11	20.5118	20.6648	20.5408	21.9853	21.3843	21.6977
+	2.45617	1.11651	WDR62	Homo sapiens	WD repeat domain 62	A0A7P0TBE7_HUMAN	166283	27	16.9848	16.8489	16.9474	18.1431	17.7009	18.2866
+	2.24062	1.11642	SRP14	Homo sapiens	Signal recognition particle 14 kDa protein	H0YLA2_HUMAN;SRP14_HUMAN	13058.2;14569.93	6	19.4301	19.6696	19.8763	20.6755	20.5573	21.0925
+	1.50376	1.11614	CHRAC1	Homo sapiens	Chromatin accessibility complex protein 1	CHRC1_HUMAN	14710.5	4	15.3876	15.767	16.0713	17.1765	16.2985	17.0993
+	1.41432	1.11613	GRAMD1A	Homo sapiens	GRAM domain containing 1A;Protein Aster-A	M0QZ12_HUMAN;ASTRA_HUMAN	89735.21;80680.17	10	14.9618	14.6261	15.2477	16.5012	15.4373	16.2456
+	2.47062	1.11582	NOMO3;NOMO3;NOMO3;NOMO2	Homo sapiens	NODAL modulator 3;Nodal modulator 3;BOS complex subunit NOMO3;BOS complex subunit NOMO2	A0A7I2V4T6_HUMAN;J3KN36_HUMAN;NOMO3_HUMAN;NOMO2_HUMAN	129170.1;139380.75;134133.57;139438.92	37	19.7487	19.5587	19.8595	20.9537	20.5291	21.0315
+	2.08159	1.1157	WIPI2	Homo sapiens	WD repeat domain phosphoinositide-interacting protein 2	WIPI2_HUMAN	49408.4	3	13.3392	13.8089	13.9662	14.5811	14.8465	15.0339
+	1.9738	1.11516	SRP68	Homo sapiens	Signal recognition particle subunit SRP68	SRP68_HUMAN	70729.6	36	19.0724	19.2089	19.6301	20.348	20.1479	20.7609
+	1.51763	1.11516	CEP131	Homo sapiens	Centrosomal protein of 131 kDa	CP131_HUMAN	122149	18	14.9039	15.9709	15.8363	16.7472	16.5825	16.7269
+	1.33953	1.11513	BAK1	Homo sapiens	Bcl-2 homologous antagonist/killer	BAK_HUMAN	23408.7	4	13.8744	14.7615	15.0724	15.6481	15.4431	15.9625
+	1.91593	1.11451	FAM8A1	Homo sapiens	Protein FAM8A1	FA8A1_HUMAN	44123.4	9	15.5468	15.5718	15.8619	16.9808	16.3053	17.0378
+	1.57924	1.11438	RAC2	Homo sapiens	Ras-related C3 botulinum toxin substrate 2	RAC2_HUMAN	21428.8	4	16.4477	16.7747	17.1631	17.7199	17.6043	18.4044
+	1.98873	1.11408	BAG2	Homo sapiens	BAG family molecular chaperone regulator 2	BAG2_HUMAN	23771.9	15	20.4495	19.8173	20.35	21.4901	21.032	21.437
+	2.31418	1.11328	AP2A1	Homo sapiens	AP-2 complex subunit alpha-1	AP2A1_HUMAN	107546	39	18.863	19.326	19.2316	20.0058	20.2734	20.4813
+	2.42484	1.11286	TOE1	Homo sapiens	Target of EGR1 protein 1	TOE1_HUMAN	56547.8	12	16.3354	16.5642	16.5551	17.6428	17.287	17.8635
	0.938458	1.11241	KRT80	Homo sapiens	Keratin, type II cytoskeletal 80	K2C80_HUMAN	50525.3	14	16.0208	15.2914	15.5805	17.1716	17.335	15.7233
+	2.18588	1.11212	EEF2	Homo sapiens	Elongation factor 2	EF2_HUMAN	95338.1	53	21.3968	21.9232	21.9171	22.823	22.663	23.0875
+	1.53415	1.11172	EMC10	Homo sapiens	ER membrane protein complex subunit 10	M0R2A0_HUMAN	38975.1	5	16.2774	15.6768	16.4671	17.4533	16.7846	17.5186
+	2.27377	1.11156	MRM3	Homo sapiens	rRNA methyltransferase 3, mitochondrial	MRM3_HUMAN	47020	10	15.8197	16.1246	16.3123	17.1302	16.9911	17.47
+	1.48784	1.11155	NDUFA5	Homo sapiens	NADH dehydrogenase [ubiquinone] 1 alpha subcomplex subunit 5	NDUA5_HUMAN	13458.7	7	18.394	17.8999	18.1786	19.5298	18.6418	19.6355
	0.857703	1.1112	B3GAT3	Homo sapiens	Galactosylgalactosylxylosylprotein 3-beta-glucuronosyltransferase;Galactosylgalactosylxylosylprotein 3-beta-glucuronosyltransferase 3	G3V150_HUMAN;B3GA3_HUMAN	34963.4;37121.81	6	14.5734	13.57	15.3519	15.8382	14.9944	15.9961
	0.804398	1.11096	MCUR1	Homo sapiens	Mitochondrial calcium uniporter regulator 1;Mitochondrial calcium uniporter regulator 1 (Fragment)	MCUR1_HUMAN;U3KQP8_HUMAN	39694.05;NaN	5	14.679	13.4026	14.0751	15.3708	14.1743	15.9445
+	2.39172	1.1107	TMEM131	Homo sapiens	Transmembrane protein 131	TM131_HUMAN	205138	2	12.7408	13.0783	12.5954	14.1351	13.7174	13.8942
	1.08632	1.11064	TRAFD1	Homo sapiens	TRAF-type zinc finger domain-containing protein 1	TRAD1_HUMAN	64841.1	9	14.9518	15.3789	16.2086	16.1637	16.4989	17.2087
+	3.25403	1.11052	TNRC6A	Homo sapiens	Trinucleotide repeat-containing gene 6A protein	TNR6A_HUMAN	210297	21	16.1484	16.468	16.4901	17.4605	17.4888	17.4887
+	1.55342	1.11043	NCEH1	Homo sapiens	Neutral cholesterol ester hydrolase 1	A0A0A0MTJ9_HUMAN;NCEH1_HUMAN	49881.39;45807.85	6	14.5199	14.0892	14.9737	15.8736	15.2238	15.8167
+	3.0412	1.11021	MSH2	Homo sapiens	DNA mismatch repair protein Msh2	MSH2_HUMAN	104743	48	20.9493	21.3648	21.2673	22.3196	22.2874	22.305
+	1.46581	1.11021	RIC1	Homo sapiens	Guanine nucleotide exchange factor subunit RIC1	RIC1_HUMAN	159301	12	16.0809	15.1157	15.7547	16.8125	16.3776	17.0916
+	2.18244	1.11007	PRC1	Homo sapiens	Protein regulator of cytokinesis 1	PRC1_HUMAN	71606.6	15	16.3244	16.7051	16.3721	17.9248	17.3424	17.4647
+	1.54746	1.10983	CDT1	Homo sapiens	DNA replication factor Cdt1	CDT1_HUMAN	60390.3	2	11.0875	10.8459	11.5663	12.3762	11.7956	12.6575
+	2.05353	1.10915	UTP25	Homo sapiens	U3 small nucleolar RNA-associated protein 25 homolog	UTP25_HUMAN	87055.1	8	13.8949	13.974	14.0446	15.1504	14.6542	15.4363
+	2.46305	1.10886	DVL2	Homo sapiens	Dishevelled segment polarity protein 2;Segment polarity protein dishevelled homolog DVL-2	I3L2N2_HUMAN;DVL2_HUMAN	78376.35;78947.94	11	16.4309	16.4323	16.9548	17.655	17.79	17.6996
	1.06225	1.10842	DGCR8	Homo sapiens	Microprocessor complex subunit DGCR8	DGCR8_HUMAN	86045.1	12	15.6567	16.5275	17.1659	17.7825	17.115	17.7778
+	2.40325	1.10818	COX6C	Homo sapiens	Cytochrome c oxidase subunit 6C	COX6C_HUMAN	8781.43	9	18.5338	18.9319	18.8191	20.0274	19.5846	19.9973
	0.597071	1.10779	RRAS	Homo sapiens	Ras-related protein R-Ras	RRAS_HUMAN	23480.5	3	13.2417	12.0807	14.7036	14.0674	14.1618	15.1202
	1.0115	1.10695	ACADSB	Homo sapiens	Short/branched chain specific acyl-CoA dehydrogenase, mitochondrial	ACDSB_HUMAN	47485.4	9	13.9402	15.5272	15.3887	15.9053	16.106	16.1656
	1.04513	1.1069	DDX27	Homo sapiens	RNA helicase;Probable ATP-dependent RNA helicase DDX27	B7Z6D5_HUMAN;DDX27_HUMAN	86604.51;89835.24	25	18.3758	17.8141	18.7392	20.1178	18.6702	19.4618
+	1.48163	1.10689	ETFB	Homo sapiens	Electron transfer flavoprotein subunit beta	ETFB_HUMAN	27843.6	13	16.5079	17.4826	17.1277	17.9321	18.5395	17.9673
+	2.63595	1.10688	SLC19A1	Homo sapiens	Reduced folate transporter	S19A1_HUMAN	64868.3	13	16.4462	16.5993	16.5672	17.907	17.3754	17.6509
	1.13302	1.10636	ANKFY1	Homo sapiens	Rabankyrin-5	ANFY1_HUMAN	128399	14	15.0001	15.379	16.099	16.381	16.1739	17.2423
	0.784962	1.10588	PRRC2B	Homo sapiens	Protein PRRC2B	PRC2B_HUMAN	242967	5	14.6464	13.4856	13.7067	15.1546	14.063	15.9387
+	1.69672	1.10552	ANAPC15	Homo sapiens	Anaphase promoting complex subunit 15 (Fragment);Anaphase promoting complex subunit 15;Anaphase promoting complex subunit 15 (Fragment);Anaphase promoting complex subunit 15 (Fragment);Anaphase promoting complex subunit 15;Anaphase-promoting complex subunit 15	F5H2T3_HUMAN;F5H3R3_HUMAN;F5H6E4_HUMAN;F8WDQ6_HUMAN;G5EA39_HUMAN;APC15_HUMAN	7629.42;12820.3;14336.09;10768.53;22030.17;14280.83	2	15.0936	14.9555	14.7949	16.4288	15.4998	16.2319
	0.963585	1.10549	IFT74	Homo sapiens	Intraflagellar transport 74;Intraflagellar transport 74 (Fragment);Intraflagellar transport 74 (Fragment);Intraflagellar transport 74 (Fragment);Intraflagellar transport protein 74 homolog	A0A3B3IT46_HUMAN;E5RGX6_HUMAN;E5RH29_HUMAN;E5RJK3_HUMAN;IFT74_HUMAN	31108.66;13265.26;18995.71;15295.77;69239.3	2	11.5878	11.3046	11.5172	11.5164	13.0485	13.1612
+	3.05543	1.10538	STX10	Homo sapiens	Syntaxin 10 (Fragment);Syntaxin 10 (Fragment);Syntaxin-10;Syntaxin 10;Syntaxin 10	K7EIY4_HUMAN;K7ELY2_HUMAN;STX10_HUMAN;Q5U8S2_HUMAN;X6R2W0_HUMAN	NaN;22486.37;28114.09;27559.98;24853.94	2	12.6937	12.3678	12.6128	13.6818	13.5231	13.7855
+	2.97758	1.10532	ZNF574	Homo sapiens	HCG1643764, isoform CRA_b;Zinc finger protein 574	A0A0C4DFM2_HUMAN;ZN574_HUMAN	108704;98900.15	16	15.0765	15.3574	15.477	16.4725	16.3031	16.4512
	0.771406	1.10526	ZEB2	Homo sapiens	Zinc finger E-box binding homeobox 2;Zinc finger E-box binding homeobox 2;Zinc finger E-box binding homeobox 2;Zinc finger E-box-binding homeobox 2;Zinc finger E-box binding homeobox 2	A0A1B0GVV8_HUMAN;A0A1B0GW50_HUMAN;A0JP08_HUMAN;ZEB2_HUMAN;U3KQ51_HUMAN	123893.75;135479;136318.2;136447.32;107004.11	6	16.1427	14.3477	15.0224	15.6668	16.1271	17.0346
+	2.63047	1.10525	NABP2	Homo sapiens	SOSS complex subunit B1	SOSB1_HUMAN	22337.9	2	12.332	12.2028	12.5878	13.5395	13.2587	13.6401
	1.18479	1.10468	SLC25A35	Homo sapiens	Solute carrier family 25 member 35	S2535_HUMAN	32437.7	4	13.099	12.5126	12.7218	14.3571	13.0803	14.2101
	1.09553	1.10455	RPRD1B	Homo sapiens	Regulation of nuclear pre-mRNA domain-containing protein 1B	RPR1B_HUMAN	36899.7	5	14.7635	14.0156	14.4911	15.568	14.7801	16.2357
+	3.75603	1.10448	CDK5RAP3	Homo sapiens	CDK5 regulatory subunit-associated protein 3	CK5P3_HUMAN	56920.7	18	17.6251	17.6265	17.6071	18.879	18.6016	18.6916
	1.06376	1.10438	FBXL20	Homo sapiens	F-box and leucine rich repeat protein 20;F-box/LRR-repeat protein 20	J3KTA1_HUMAN;FXL20_HUMAN	48575.39;48423.15	4	13.7987	13.3122	14.4319	14.6269	14.5491	15.6799
	0.945715	1.10432	GGH	Homo sapiens	Gamma-glutamyl hydrolase	GGH_HUMAN	35964.4	6	15.5847	13.8768	15.3817	16.2045	16.0622	15.8894
	1.14004	1.10431	ZNF655	Homo sapiens	Zinc finger protein 655	ZN655_HUMAN	57407	3	13.1265	12.6739	12.9025	13.1732	14.6495	14.1932
+	1.69689	1.10402	FANCL	Homo sapiens	FA complementation group L;FA complementation group L;FA complementation group L;FA complementation group L;FA complementation group L;FA complementation group L;FA complementation group L;FA complementation group L;FA complementation group L;FA complementation group L;FA complementation group L;FA complementation group L;E3 ubiquitin-protein ligase FANCL	A0A8Q3SIE7_HUMAN;A0A8Q3SIK5_HUMAN;A0A8Q3SIV2_HUMAN;A0A8Q3WL68_HUMAN;A0A8Q3WL92_HUMAN;A0A8Q3WLC1_HUMAN;A0A8Q3WLH7_HUMAN;A0A8Q3WMB7_HUMAN;A0A8Q3WMD8_HUMAN;A0A8Q3WMH1_HUMAN;B5MC31_HUMAN;H7C1M0_HUMAN;FANCL_HUMAN	40583.82;45040.22;42092.82;41109.38;38486.8;42193.77;27400.79;40324.78;42489.2;34827.11;39799.22;44514.65;42904.71	5	13.7881	13.8463	13.7558	15.3064	14.3295	15.0663
+	2.62165	1.10362	SCAF8	Homo sapiens	SR-related CTD associated factor 8;SR-related and CTD-associated factor 8	A0A0A0MT33_HUMAN;SCAF8_HUMAN	148858.97;140519.43	20	17.121	17.1265	17.5061	18.166	18.5003	18.3981
	0.833022	1.10192	DCK	Homo sapiens	Deoxycytidine kinase	D6RCP9_HUMAN;D6RFG8_HUMAN;DCK_HUMAN	22890.79;36764.76;30518.56	3	11.5479	12.9705	12.8035	12.7208	14.087	13.8199
+	1.65976	1.10142	PKM	Homo sapiens	Pyruvate kinase PKM	KPYM_HUMAN	57936.9	34	19.4046	19.735	18.9212	20.099	20.5259	20.7403
+	1.96576	1.10124	NDUFS5	Homo sapiens	NADH dehydrogenase [ubiquinone] iron-sulfur protein 5	NDUS5_HUMAN	12517.5	4	15.9726	15.4457	16.0869	17.0941	16.6476	17.0672
+	1.33659	1.10095	ZNG1B	Homo sapiens	Zinc-regulated GTPase metalloprotein activator 1B	ZNG1B_HUMAN	44034.1	10	15.2005	14.117	14.8689	16.2003	15.4593	15.8297
+	1.67674	1.10063	NDUFA8	Homo sapiens	NADH dehydrogenase [ubiquinone] 1 alpha subcomplex subunit 8	NDUA8_HUMAN	20105	6	16.8343	16.9036	16.8728	18.1631	17.3867	18.3628
	0.766641	1.10049	ANAPC16	Homo sapiens	Anaphase-promoting complex subunit 16	APC16_HUMAN	11667	2	13.9982	12.5339	14.0085	14.6905	13.8106	15.341
+	1.65092	1.10046	PPM1F	Homo sapiens	Protein phosphatase 1F	PPM1F_HUMAN	49830.8	27	21.2049	21.1393	21.7916	22.4578	22.1053	22.8741
+	2.2155	1.10038	AQR	Homo sapiens	RNA helicase aquarius	AQR_HUMAN	171295	46	18.356	18.6299	18.5024	19.5568	19.2856	19.947
	1.12382	1.10023	NLE1	Homo sapiens	Notchless protein homolog 1	NLE1_HUMAN	53320.3	8	13.6086	14.4286	14.1365	15.7214	15.3511	14.4019
+	2.68979	1.09996	AKAP1	Homo sapiens	A-kinase anchor protein 1, mitochondrial	AKAP1_HUMAN	97341.6	21	17.2799	17.364	17.4834	18.5249	18.208	18.6941
+	1.91027	1.09985	COMMD9	Homo sapiens	COMM domain-containing protein 9	COMD9_HUMAN	21819.1	4	13.8686	13.4569	14.0416	15.2589	14.6932	14.7144
	1.0537	1.09974	FAM162A	Homo sapiens	Family with sequence similarity 162 member A;Family with sequence similarity 162 member A;Protein FAM162A	A0A8I5KUL7_HUMAN;F8W7Q4_HUMAN;F162A_HUMAN	18221.29;16515.4;17342.35	7	17.5158	17.4075	18.4813	18.7167	18.4049	19.5821
	1.17961	1.09928	R3HDM1	Homo sapiens	R3H domain containing 1;R3H domain-containing protein 1	A0A804HIA8_HUMAN;R3HD1_HUMAN	124521.27;120696.02	3	12.032	13.1179	13.1027	13.8311	14.2933	13.4261
+	2.14179	1.09745	CLCN3	Homo sapiens	H(+)/Cl(-) exchange transporter 3	CLCN3_HUMAN	90966.2	10	16.1002	16.0571	16.4792	17.2611	17.041	17.6267
+	1.65036	1.09731	NMD3	Homo sapiens	60S ribosomal export protein NMD3	C9JA08_HUMAN;NMD3_HUMAN	60125.84;57603.17	4	13.6451	13.3273	14.0699	14.6092	14.5226	15.2024
	0.820483	1.09683	DOT1L	Homo sapiens	Histone-lysine N-methyltransferase, H3 lysine-79 specific;Histone-lysine N-methyltransferase, H3 lysine-79 specific	A0A8I5QL06_HUMAN;DOT1L_HUMAN	184754.06;164856.12	7	13.6406	14.1503	15.1135	16.2513	15.184	14.7597
+	2.26711	1.09582	DNAJB6	Homo sapiens	DnaJ homolog subfamily B member 6	DNJB6_HUMAN	36087	12	18.2631	18.717	18.1277	19.5791	19.5307	19.2854
+	2.41852	1.09559	DHX57	Homo sapiens	Putative ATP-dependent RNA helicase DHX57	DHX57_HUMAN	155604	22	15.874	16.3865	16.3629	17.1853	17.2924	17.4325
+	1.81315	1.09542	BUB1	Homo sapiens	Mitotic checkpoint serine/threonine-protein kinase BUB1	BUB1_HUMAN	122375	18	15.9594	16.0881	15.3394	17.0535	17.0062	16.6135
	0.695887	1.09532	POLR2L	Homo sapiens	DNA-directed RNA polymerases I, II, and III subunit RPABC5	RPAB5_HUMAN	7645.11	3	16.5585	15.803	14.765	17.7834	16.1998	16.4292
	0.838161	1.09507	ALDH1B1	Homo sapiens	Aldehyde dehydrogenase X, mitochondrial	AL1B1_HUMAN	57249.3	8	13.6684	15.6307	14.4134	15.4385	15.4924	16.0669
	1.07397	1.0949	COX5A	Homo sapiens	Cytochrome c oxidase subunit 5A, mitochondrial	COX5A_HUMAN	16762.2	7	19.1507	18.599	18.7003	20.5914	19.0656	20.0777
+	1.65181	1.09463	LYL1	Homo sapiens	Protein lyl-1	LYL1_HUMAN	29938.5	2	12.1605	13.0832	12.5041	13.6366	13.4628	13.9323
+	1.41438	1.09453	HSP90AB4P	Homo sapiens	Putative heat shock protein HSP 90-beta 4	H90B4_HUMAN	58264.4	4	18.8517	18.4444	19.6628	20.0598	20.1589	20.0238
+	2.18483	1.09451	RPL10	Homo sapiens	Large ribosomal subunit protein uL16;Ribosomal protein L10 (Fragment)	RL10_HUMAN;X1WI28_HUMAN	24576.86;22975.03	12	21.2838	21.5864	21.9091	22.5206	22.6511	22.8911
+	1.48056	1.09407	LSS	Homo sapiens	Lanosterol synthase	LSS_HUMAN	83308.7	26	18.3276	18.2323	19.0817	19.6822	19.2547	19.987
+	2.07931	1.09356	GPD2	Homo sapiens	Glycerol-3-phosphate dehydrogenase, mitochondrial	GPDM_HUMAN	80852.7	34	18.5457	18.8812	19.1829	19.9017	19.7754	20.2134
	1.09696	1.09351	STRN	Homo sapiens	Striatin	STRN_HUMAN	86132.1	15	16.2022	16.5731	17.3129	17.5295	17.3824	18.4568
+	1.30591	1.09348	ISCU	Homo sapiens	Iron-sulfur cluster assembly enzyme;Iron-sulfur cluster assembly enzyme;Iron-sulfur cluster assembly enzyme;Iron-sulfur cluster assembly enzyme ISCU	B3KQ30_HUMAN;B4DNC9_HUMAN;F5H5N2_HUMAN;ISCU_HUMAN	16879.64;16555.27;16640.37;17998.99	2	12.1461	12.9815	12.4719	13.4239	13.2245	14.2315
	0.982525	1.09337	NCOA5	Homo sapiens	Nuclear receptor coactivator 5	NCOA5_HUMAN	65536.4	2	12.1631	11.9874	12.0949	14.1321	12.348	13.0453
+	2.03486	1.09334	TCAF1	Homo sapiens	TRPM8 channel-associated factor 1	TCAF1_HUMAN	102126	27	18.4138	19.0097	18.2477	19.6708	19.6656	19.6147
	0.621753	1.09334	TAPBP	Homo sapiens	Tapasin;Tapasin;Tapasin;Tapasin;TAP binding protein;TAP binding protein;TAP binding protein;TAP binding protein;TAP binding protein;TAP binding protein;Tapasin	A0A0A0MSV9_HUMAN;A0A0A0MT98_HUMAN;A0A0G2JH37_HUMAN;A0A0G2JKZ1_HUMAN;A0A8V8TP19_HUMAN;A0A8V8TP24_HUMAN;A0A8V8TQC1_HUMAN;A0A8V8TQC5_HUMAN;A2AB90_HUMAN;C9JA35_HUMAN;TPSN_HUMAN	53888.09;38309.94;49546.97;47606.72;28117.98;52225.93;37993.57;48647.96;49491.88;42745.19;47570.68	2	13.0317	11.3873	12.3917	12.7045	12.7643	14.6219
	0.802584	1.09313	IRAK4	Homo sapiens	Interleukin-1 receptor-associated kinase 4	IRAK4_HUMAN	51529.7	4	12.058	13.353	13.7728	13.7054	13.8898	14.868
	0.226853	1.09293	EBAG9	Homo sapiens	Receptor-binding cancer antigen expressed on SiSo cells;Estrogen receptor binding site associated antigen 9 (Fragment);Estrogen receptor binding site associated antigen 9 (Fragment);Receptor-binding cancer antigen expressed on SiSo cells;Receptor-binding cancer antigen expressed on SiSo cells	A0A8V8TPH5_HUMAN;E9PJ40_HUMAN;E9PN10_HUMAN;E9PND3_HUMAN;RCAS1_HUMAN	16278.56;4514.26;22495.19;17132.49;24377.49	2	11.034	11.8008	14.8877	13.9017	11.0089	16.0907
+	2.73876	1.09278	NAPRT	Homo sapiens	Nicotinate phosphoribosyltransferase	PNCB_HUMAN	57578.2	10	14.9881	14.7246	14.5769	15.7222	15.8254	16.0204
+	1.62103	1.09238	AIFM1	Homo sapiens	Apoptosis-inducing factor 1, mitochondrial	AIFM1_HUMAN	66900.6	30	20.0407	19.8526	20.672	21.2556	20.9767	21.6102
+	1.86879	1.09202	TRIM28	Homo sapiens	Transcription intermediary factor 1-beta	TIF1B_HUMAN	88549.7	28	19.9775	19.9711	20.3582	21.1393	20.8346	21.609
+	1.88233	1.09176	KDM1B	Homo sapiens	Lysine demethylase 1B;Lysine-specific histone demethylase 2	H0Y6H0_HUMAN;KDM1B_HUMAN	92226.44;92098.31	4	12.6662	13.4001	12.8549	14.3049	14.0423	13.8492
+	1.49416	1.09176	AFDN	Homo sapiens	Afadin, adherens junction formation factor;Afadin, adherens junction formation factor;Afadin, adherens junction formation factor;Afadin	A0A804HJ20_HUMAN;H0Y8U8_HUMAN;J3KN01_HUMAN;AFAD_HUMAN	207618.04;213524.83;205644.95;206804.23	26	16.7858	17.082	17.5031	17.8574	18.052	18.7367
+	1.44904	1.09158	IMMP2L	Homo sapiens	Mitochondrial inner membrane protease subunit 2	IMP2L_HUMAN	19717.7	2	13.7355	13.3503	13.2112	14.9897	13.9291	14.653
+	2.50778	1.0911	CDC5L	Homo sapiens	Cell division cycle 5-like protein	CDC5L_HUMAN	92250.6	26	18.8103	18.6396	19.0968	19.879	19.7924	20.1486
+	2.02604	1.09073	BST2	Homo sapiens	Bone marrow stromal antigen 2	BST2_HUMAN	19768.9	3	16.292	16.6907	16.38	17.9407	17.311	17.3832
+	1.65534	1.08978	FLAD1	Homo sapiens	FAD synthase	FAD1_HUMAN	65265.6	14	15.2161	15.5929	15.7734	16.5273	16.2344	17.0901
	0.837788	1.08963	BANF1	Homo sapiens	Barrier-to-autointegration factor	BAF_HUMAN	10058.6	3	13.4609	14.0539	13.6855	15.8846	13.8953	14.6893
+	2.3258	1.0896	EIF4A3	Homo sapiens	Eukaryotic initiation factor 4A-III	IF4A3_HUMAN	46871	20	19.4105	19.475	19.3315	20.8581	20.2349	20.3928
	0.453268	1.08949	VRK1	Homo sapiens	VRK serine/threonine kinase 1;VRK serine/threonine kinase 1;VRK serine/threonine kinase 1;VRK serine/threonine kinase 1;VRK serine/threonine kinase 1;VRK serine/threonine kinase 1;VRK serine/threonine kinase 1;VRK serine/threonine kinase 1;VRK serine/threonine kinase 1;VRK serine/threonine kinase 1;Serine/threonine-protein kinase VRK1	A0A7P0T824_HUMAN;A0A7P0T838_HUMAN;A0A7P0T952_HUMAN;A0A7P0T9E5_HUMAN;A0A7P0T9T1_HUMAN;A0A7P0TA16_HUMAN;A0A7P0TA65_HUMAN;A0A7P0TB15_HUMAN;A0A7P0TBE4_HUMAN;H0YJF7_HUMAN;VRK1_HUMAN	50316.35;45347.86;44996.45;45376.9;45225.78;50066.1;45063.5;45319.85;47040.84;48015.62;45476.03	5	13.7897	14.0081	13.585	16.9393	13.9181	13.7939
	0.533064	1.08912	RMDN2	Homo sapiens	Regulator of microtubule dynamics protein 2	RMD2_HUMAN	47399.3	4	12.0406	12.292	13.3357	15.1558	12.3906	13.3892
+	1.31462	1.08904	IGHMBP2	Homo sapiens	Immunoglobulin mu DNA binding protein 2;DNA-binding protein SMUBP-2	A0A6Q8PGT6_HUMAN;SMBP2_HUMAN	96326.66;109149.09	8	14.1367	14.5429	15.2914	15.4139	15.752	16.0723
+	1.73066	1.08804	NUP88	Homo sapiens	Nucleoporin 88;Nucleoporin 88;Nucleoporin 88;Nucleoporin 88 (Fragment);Nuclear pore complex protein Nup88	A0A8V8TPS0_HUMAN;A0A8V8TPT0_HUMAN;A0A8V8TQB1_HUMAN;A0A8V8TQZ0_HUMAN;NUP88_HUMAN	82258.58;81110.16;80316.28;NaN;83541.92	21	18.4605	18.1019	18.4699	19.7585	18.9255	19.6124
+	3.83847	1.08787	PRMT3	Homo sapiens	Protein arginine N-methyltransferase 3	ANM3_HUMAN	59903.2	20	18.3645	18.5491	18.342	19.5867	19.466	19.4666
+	1.91181	1.08783	MICU2	Homo sapiens	Calcium uptake protein 2, mitochondrial	MICU2_HUMAN	49666.2	7	14.1061	14.943	14.4764	15.5588	15.5078	15.7224
+	2.5798	1.08752	ATP5MF	Homo sapiens	ATP synthase subunit f, mitochondrial	ATPK_HUMAN	10917.9	2	16.6979	16.7696	17.0294	17.9367	17.6895	18.1333
	1.25938	1.08717	RNPS1	Homo sapiens	RNA-binding protein with serine-rich domain 1 (Fragment);RNA-binding protein with serine-rich domain 1 (Fragment);RNA-binding protein with serine-rich domain 1;RNA-binding protein with serine-rich domain 1	H3BMM9_HUMAN;H3BTC0_HUMAN;H3BV80_HUMAN;RNPS1_HUMAN	31700.51;33877.89;24561.22;34208.24	5	15.1471	16.4446	16.1839	17.1688	16.9886	16.8796
+	1.31178	1.08635	ZNF592	Homo sapiens	Zinc finger protein 592	ZN592_HUMAN	137528	3	13.1158	14.1699	13.7572	14.6914	14.3992	15.2113
+	1.55983	1.0861	GUSB	Homo sapiens	Beta-glucuronidase	BGLR_HUMAN	74731.9	10	15.3306	15.7551	16.3946	16.7508	16.9548	17.0331
	0.724167	1.08609	KIFBP	Homo sapiens	KIF-binding protein	A0A1B0GUA3_HUMAN;A0A6Q8PGG2_HUMAN;KBP_HUMAN	74783.64;52619.41;71814	3	12.187	12.0635	13.3983	12.8055	14.6443	13.4571
+	1.84549	1.08572	PPP2R2A	Homo sapiens	Serine/threonine-protein phosphatase 2A 55 kDa regulatory subunit B alpha isoform	2ABA_HUMAN	51692.1	20	18.7974	18.3132	19.1249	19.9785	19.6077	19.9065
+	1.85891	1.08523	BCL2L12	Homo sapiens	BCL2 like 12;Bcl-2-like protein 12	A0A087WSV0_HUMAN;B2L12_HUMAN	26907.79;36821.48	5	14.7186	13.954	14.1197	15.1403	15.3702	15.5375
+	1.27153	1.08495	USP47	Homo sapiens	Ubiquitin carboxyl-terminal hydrolase 47	UBP47_HUMAN	157311	15	14.7853	15.8454	14.9753	15.9787	16.7409	16.1411
+	1.64919	1.08463	PPP1CB	Homo sapiens	Serine/threonine-protein phosphatase;Serine/threonine-protein phosphatase PP1-beta catalytic subunit	A0A8V8TQ71_HUMAN;PP1B_HUMAN	35900.43;37186.83	4	14.8977	14.8659	15.6321	16.2747	15.9056	16.4692
+	1.75241	1.0844	BRD9	Homo sapiens	Bromodomain-containing protein 9	BRD9_HUMAN	67000.1	5	13.533	13.1576	13.6195	14.479	14.1281	14.9563
	0.843955	1.08424	HMBOX1	Homo sapiens	Homeobox containing 1;Homeobox containing 1;Homeobox-containing protein 1	E5RGZ2_HUMAN;H0YKJ1_HUMAN;HMBX1_HUMAN	43709.34;44548.28;47278.11	4	13.064	14.6744	14.6033	15.7273	14.7626	15.1045
+	2.31263	1.08408	CHMP6	Homo sapiens	Charged multivesicular body protein 6	CHMP6_HUMAN	23484.8	6	16.1135	16.0995	16.0966	17.2884	16.8156	17.4579
	0.746788	1.08407	WDR55	Homo sapiens	WD repeat-containing protein 55	WDR55_HUMAN	42070	4	12.9252	13.8504	14.4389	15.1509	13.8399	15.4761
+	1.68605	1.08379	ACTR3	Homo sapiens	Actin-related protein 3	ARP3_HUMAN	47371.2	13	16.1162	16.1679	16.1735	17.8154	16.8907	17.0028
+	1.39977	1.08375	MBNL1	Homo sapiens	Muscleblind like splicing regulator 1;Muscleblind like splicing regulator 1;Muscleblind-like protein 1	A0A0A0MQX8_HUMAN;C9JP00_HUMAN;MBNL1_HUMAN	42978.61;37898.65;41817.21	6	16.1057	16.7578	17.1665	17.4943	17.6667	18.1202
+	1.48338	1.08362	GET3	Homo sapiens	ATPase GET3	GET3_HUMAN	38792.8	11	18.5545	17.5576	18.2896	19.0538	19.0606	19.5382
+	2.44962	1.08342	ZNF318	Homo sapiens	Zinc finger protein 318	ZN318_HUMAN	251112	26	16.8703	16.6242	17.0267	17.8187	17.7674	18.1855
+	3.46101	1.08301	MED17	Homo sapiens	Mediator of RNA polymerase II transcription subunit 17	MED17_HUMAN	72890.1	16	16.1949	16.4336	16.2103	17.2797	17.3377	17.4704
	1.08359	1.08283	SEPTIN2	Homo sapiens	Septin-2;Septin-2 (Fragment);Septin-2	B5MCX3_HUMAN;C9J2Q4_HUMAN;SEPT2_HUMAN	36940.26;21087.09;41487.47	6	14.2728	14.5309	14.5532	14.626	15.8556	16.1237
	0.669184	1.08256	KAT7	Homo sapiens	histone acetyltransferase;Histone acetyltransferase KAT7	E7EUP3_HUMAN;KAT7_HUMAN	49859.35;70642.39	2	11.8853	11.1047	11.8887	14.0365	12.3443	11.7456
	0.75088	1.08252	ANO6	Homo sapiens	Anoctamin;Anoctamin;Anoctamin;Anoctamin;Anoctamin;Anoctamin;Anoctamin-6	A0A7P0T8Y2_HUMAN;A0A7P0TAF4_HUMAN;A0A7P0TAW4_HUMAN;A0A7P0TBC5_HUMAN;A0A7P0TBD5_HUMAN;A0A7P0TBI1_HUMAN;ANO6_HUMAN	85160.4;99544.16;81101.74;104803.67;83323.04;89943.84;106164.96	5	13.0702	14.2575	14.5647	15.2912	14.1195	15.7294
+	1.40378	1.08245	BAZ1A	Homo sapiens	Bromodomain adjacent to zinc finger domain protein 1A	BAZ1A_HUMAN	178702	38	17.7112	18.5172	18.1144	19.7397	18.863	18.9874
+	1.63315	1.08235	KHDRBS1	Homo sapiens	KH domain-containing, RNA-binding, signal transduction-associated protein 1	KHDR1_HUMAN	48227.3	10	19.3147	19.1114	19.7915	20.851	20.0736	20.54
+	3.56034	1.08183	RESF1	Homo sapiens	Retroelement silencing factor 1	RESF1_HUMAN	194857	12	14.2746	14.223	14.0261	15.3466	15.2434	15.1793
	1.18587	1.08174	CLTB	Homo sapiens	Clathrin light chain B	CLCB_HUMAN	25190.5	7	15.3137	14.9556	14.9742	16.6203	15.3391	16.5293
+	1.71847	1.08162	VCPIP1	Homo sapiens	Deubiquitinating protein VCPIP1	VCIP1_HUMAN	134321	16	16.006	16.0545	16.5697	17.3322	16.8915	17.6514
+	1.49543	1.08145	DNAJC2	Homo sapiens	DnaJ homolog subfamily C member 2	DNJC2_HUMAN	71996.4	8	14.6011	14.9301	14.8439	15.5393	15.5674	16.5128
+	1.82475	1.08132	RPL26L1	Homo sapiens	Ribosomal protein uL24-like	RL26L_HUMAN	17256.2	2	15.4769	15.5183	16.045	16.5612	16.5799	17.143
	0.891559	1.08117	SLC37A3	Homo sapiens	Sugar phosphate exchanger 3	SPX3_HUMAN	54486	2	11.8642	12.2127	13.5187	13.6989	13.1314	14.0088
+	1.43335	1.08057	RNF115	Homo sapiens	E3 ubiquitin-protein ligase RNF115	RN115_HUMAN	33703.3	2	11.6853	11.7936	11.685	13.1195	12.1053	13.1809
+	1.90527	1.08013	SECISBP2	Homo sapiens	Selenocysteine insertion sequence-binding protein 2	SEBP2_HUMAN	95461.9	6	13.5181	13.4569	13.9126	14.6136	14.4116	15.1028
+	2.33354	1.08002	WDR3	Homo sapiens	WD repeat-containing protein 3	WDR3_HUMAN	106099	42	19.9144	20.4554	20.3728	21.2456	21.2374	21.4997
+	1.69915	1.07946	PSRC1	Homo sapiens	Proline and serine rich coiled-coil 1 (Fragment)	Q5T2Z1_HUMAN	24894	5	13.2514	14.0813	14.0705	14.8723	14.7355	15.0338
+	1.66581	1.0793	TEFM	Homo sapiens	Transcription elongation factor, mitochondrial	TEFM_HUMAN	41676.2	4	13.2654	14.0282	13.4373	14.7377	14.3059	14.9251
+	1.73449	1.07926	IKBIP	Homo sapiens	Inhibitor of nuclear factor kappa-B kinase-interacting protein	IKIP_HUMAN	39309	9	15.8919	15.6051	16.1587	17.3862	16.5902	16.917
+	1.35662	1.07902	CDKN2AIP	Homo sapiens	CDKN2A-interacting protein	CARF_HUMAN	61124.9	12	15.1399	15.7008	15.8677	16.725	16.0957	17.1248
+	2.7893	1.07901	NDUFB10	Homo sapiens	NADH dehydrogenase [ubiquinone] 1 beta subcomplex subunit 10	H3BPJ9_HUMAN;NDUBA_HUMAN	19257.98;20776.67	10	18.8149	19.2734	18.9391	20.1378	20.0113	20.1154
+	1.7842	1.07879	POLR1D	Homo sapiens	DNA-directed RNA polymerases I and III subunit RPAC2	A0A0R4J2F3_HUMAN;RPAC2_HUMAN	13261.99;15237.19	6	14.876	14.7924	15.3492	16.0506	15.7416	16.4617
	1.11397	1.07858	PIP4K2C	Homo sapiens	Phosphatidylinositol 5-phosphate 4-kinase type-2 gamma	PI42C_HUMAN	47299.9	4	12.4581	13.7526	13.8066	14.1955	14.4839	14.5737
+	2.21852	1.07818	CEP43;CEP43;CEP43;;CEP43;;CEP43;CEP43;CEP43	Homo sapiens	Centrosomal protein 43;Centrosomal protein 43;Centrosomal protein 43;LisH domain-containing protein (Fragment);Centrosomal protein 43;LisH domain-containing protein;Centrosomal protein 43;Centrosomal protein 43;Centrosomal protein 43	A0A087WV25_HUMAN;A0A994J500_HUMAN;A0A994J518_HUMAN;A0A994J527_HUMAN;A0A994J5H0_HUMAN;A0A994J5H4_HUMAN;A0A994J7D3_HUMAN;A0A994J7Q7_HUMAN;CEP43_HUMAN	38099.57;47798.81;40751.19;40903.45;38189.41;43675.8;40779.21;50017.03;43064.89	11	16.3024	16.8209	16.6891	17.7503	17.4302	17.8665
+	3.31411	1.078	RPL27A	Homo sapiens	Large ribosomal subunit protein uL15	RL27A_HUMAN	16561.4	7	21.8017	21.6627	21.885	22.7026	22.911	22.9698
+	3.67443	1.0778	SELENOS	Homo sapiens	Selenoprotein S	SELS_HUMAN	21163	5	14.7316	14.7034	14.8612	15.9776	15.7543	15.7977
	1.19864	1.07691	MED30	Homo sapiens	Mediator of RNA polymerase II transcription subunit 30	MED30_HUMAN	20277.2	2	12.0108	12.911	12.8357	14.2767	13.302	13.4096
	0.993206	1.07685	RCCD1	Homo sapiens	RCC1 domain-containing protein 1	RCCD1_HUMAN	40078.9	3	11.5836	12.1241	12.0235	13.1095	12.1005	13.7518
+	3.02749	1.07663	PGM2	Homo sapiens	Phosphopentomutase	PGM2_HUMAN	68283.4	13	17.3638	17.2003	17.4561	18.5705	18.2356	18.444
+	1.50854	1.07627	NUP62	Homo sapiens	Nuclear pore glycoprotein p62	NUP62_HUMAN	53254.9	10	18.0519	17.5422	18.0628	19.4458	18.4702	18.9698
+	1.66298	1.07529	SETD1A	Homo sapiens	Histone-lysine N-methyltransferase SETD1A	SET1A_HUMAN	186034	9	14.4118	13.8039	14.3831	15.4513	14.8416	15.5318
+	2.18121	1.07516	NDUFB1	Homo sapiens	NADH dehydrogenase [ubiquinone] 1 beta subcomplex subunit 1	NDUB1_HUMAN	6961.2	4	16.6938	16.7907	16.815	18.1469	17.4544	17.9236
+	2.27742	1.07503	PRPF4B	Homo sapiens	Serine/threonine-protein kinase PRP4 homolog	PRP4B_HUMAN	116987	17	15.9685	16.2182	16.2438	17.3748	16.871	17.4099
+	1.80999	1.07405	MCM4	Homo sapiens	DNA replication licensing factor MCM4	A0A3B3IU45_HUMAN;MCM4_HUMAN	91191.17;96557.92	34	18.5871	19.3515	19.1303	19.8491	20.1196	20.3223
+	2.20612	1.07366	ANKRD52	Homo sapiens	Serine/threonine-protein phosphatase 6 regulatory ankyrin repeat subunit C	ANR52_HUMAN	115077	27	17.2061	16.9961	17.2091	18.5928	18.0038	18.0357
	1.17871	1.0736	TSFM	Homo sapiens	Elongation factor Ts, mitochondrial	EFTS_HUMAN	35390.7	2	12.7922	13.7085	12.4422	13.6537	14.3006	14.2093
+	2.59734	1.07335	PLD3	Homo sapiens	Phospholipase D family member 3;5'-3' exonuclease PLD3	A0A8V8TPY8_HUMAN;PLD3_HUMAN	NaN;54705.35	11	17.4653	17.6662	17.5387	18.8184	18.338	18.7338
+	1.30137	1.07312	HSPH1	Homo sapiens	Heat shock protein 105 kDa	HS105_HUMAN	96864.9	41	18.4733	18.8823	19.2484	19.6139	19.6386	20.5708
	0.968894	1.07298	SIDT2	Homo sapiens	SID1 transmembrane family member 2	C9JBG5_HUMAN;F5H8L4_HUMAN;SIDT2_HUMAN	96729.19;94066.05;94454.43	2	12.3029	12.4134	13.133	13.5365	13	14.5317
+	3.467	1.07296	ST3GAL4	Homo sapiens	ST3 beta-galactoside alpha-2,3-sialyltransferase 4;ST3 beta-galactoside alpha-2,3-sialyltransferase 4;ST3 beta-galactoside alpha-2,3-sialyltransferase 4;ST3 beta-galactoside alpha-2,3-sialyltransferase 4;ST3 beta-galactoside alpha-2,3-sialyltransferase 4;CMP-N-acetylneuraminate-beta-galactosamide-alpha-2,3-sialyltransferase 4	A0A7I2V4F4_HUMAN;A0A7I2V4R4_HUMAN;A0A7I2V4V4_HUMAN;A0A7I2V5F3_HUMAN;A0A7P0RGI5_HUMAN;SIA4C_HUMAN	37493.77;30419.59;40303.75;39716.03;40352.03;38045.46	2	11.5657	11.4169	11.3531	12.3777	12.5872	12.5897
	0.136787	1.07232	PRR12	Homo sapiens	Proline-rich protein 12	PRR12_HUMAN	211044	5	12.8185	21.9071	15.0547	15.783	18.3861	18.8282
+	1.39915	1.0723	UNC13D	Homo sapiens	Protein unc-13 homolog D	UN13D_HUMAN	123282	39	19.0567	18.6452	19.3669	20.2985	19.5236	20.4636
+	2.07981	1.07224	SPECC1L;SPECC1L;SPECC1L-ADORA2A;SPECC1L	Homo sapiens	Cytospin-A;Cytospin-A (Fragment);Cytospin-A;Cytospin-A	A0A494C1J1_HUMAN;C9J8U1_HUMAN;F8WAN1_HUMAN;CYTSA_HUMAN	126316;88181.7;101513.89;124543.88	5	12.4123	12.6255	12.7368	14.0622	13.4499	13.4792
+	2.3143	1.07161	RPL36A	Homo sapiens	Ribosomal protein L36a;Large ribosomal subunit protein eL42	J3KQN4_HUMAN;RL36A_HUMAN	16378.18;12440.82	7	18.8584	18.6702	19.1093	19.765	19.8604	20.2273
	0.89868	1.07149	LGALS7	Homo sapiens	Galectin-7	LEG7_HUMAN	15075	4	15.6533	14.0947	14.1635	15.7394	16.0825	15.3041
+	1.75759	1.07148	ARHGAP6	Homo sapiens	Rho GTPase-activating protein 6	RHG06_HUMAN	105947	18	17.1936	16.6383	17.0204	18.215	17.5833	18.2685
+	1.33534	1.07092	PHF19	Homo sapiens	PHD finger protein 19	A0A087X169_HUMAN;PHF19_HUMAN	67646.44;65590.91	4	12.6283	13.8089	13.0436	14.5215	14.1076	14.0644
+	2.27312	1.07081	IFT56	Homo sapiens	Intraflagellar transport protein 56	B7Z6R6_HUMAN	51506.3	8	14.1174	14.2143	14	15.224	14.8424	15.4777
+	1.81092	1.0706	MARK2	Homo sapiens	non-specific serine/threonine protein kinase;non-specific serine/threonine protein kinase;non-specific serine/threonine protein kinase;Serine/threonine-protein kinase MARK2	A0A7I2YQR3_HUMAN;E7ETY4_HUMAN;E9PC69_HUMAN;MARK2_HUMAN	80575.6;84909.39;86691.34;87910.75	13	15.9126	16.5555	16.6346	17.1839	17.5007	17.6299
	0.936573	1.0702	MNT	Homo sapiens	Max-binding protein MNT	MNT_HUMAN	62299.6	2	12.6844	13.1759	11.5853	13.0952	13.589	13.972
	0.770517	1.06947	SMIM26	Homo sapiens	Small integral membrane protein 26	SIM26_HUMAN;A0A096LPB2_HUMAN	10908.24;10809.11	3	13.0327	14.5947	12.9189	14.7908	15.0451	13.9189
+	1.52036	1.06834	FNBP4	Homo sapiens	Formin-binding protein 4	FNBP4_HUMAN	110266	17	16.1579	16.0647	16.865	17.1143	17.3668	17.8114
+	1.31205	1.06827	SURF6	Homo sapiens	Surfeit locus protein 6	SURF6_HUMAN	41450.4	10	17.6606	16.967	17.8687	18.8176	18.034	18.8496
+	1.50083	1.06788	MFSD5	Homo sapiens	Molybdate-anion transporter	MFSD5_HUMAN	49764.6	5	15.4121	15.192	15.4412	16.8885	15.8069	16.5535
+	1.4444	1.06775	EXO1	Homo sapiens	Exonuclease 1	EXO1_HUMAN	94103.2	14	15.463	16.5585	15.6174	16.9528	16.8952	16.9941
+	2.41267	1.06735	CARD6	Homo sapiens	Caspase recruitment domain-containing protein 6	CARD6_HUMAN	116468	4	13.5485	13.9944	13.571	14.7889	14.5863	14.9407
+	1.58099	1.06723	ADAM10	Homo sapiens	Disintegrin and metalloproteinase domain-containing protein 10	ADA10_HUMAN	84142.1	17	17.221	17.1874	17.7197	18.8504	17.9654	18.5139
+	1.99476	1.06649	PAK2	Homo sapiens	Serine/threonine-protein kinase PAK 2	PAK2_HUMAN	58042.6	8	14.8571	14.4918	14.8252	15.7092	16.1729	15.4914
+	1.46571	1.0663	SLC20A2	Homo sapiens	Sodium-dependent phosphate transporter 2	S20A2_HUMAN	70392.4	5	13.8653	14.4037	14.1281	15.1398	14.7117	15.7446
+	2.02744	1.06614	CDK12	Homo sapiens	Cyclin-dependent kinase 12	CDK12_HUMAN	164155	15	15.8972	16.3862	15.8916	16.986	17.4389	16.9486
	0.448981	1.06593	CDC6	Homo sapiens	Cell division control protein 6 homolog	CDC6_HUMAN	62720.3	8	15.4866	16.7486	14.1953	17.1322	17.3617	15.1344
	1.25425	1.06586	C1D	Homo sapiens	Nuclear nucleic acid-binding protein C1D	J3KPZ4_HUMAN;C1D_HUMAN	20115.87;16019.4	2	14.7212	14.2994	15.0213	15.8308	15.1208	16.2878
+	2.06758	1.06575	CUL4A	Homo sapiens	Cullin-4A	CUL4A_HUMAN	87680.2	27	17.5572	18.2945	17.9778	19.0468	18.8945	19.0855
	0.938572	1.06566	ATP6V0A2	Homo sapiens	V-type proton ATPase 116 kDa subunit a 2	VPP2_HUMAN	98082.3	19	16.5056	16.8025	17.6087	18.0627	17.3047	18.7463
+	1.79192	1.0654	ARID2	Homo sapiens	AT-rich interactive domain-containing protein 2	ARID2_HUMAN	197391	13	14.7524	15.0868	15.3205	16.0668	15.7847	16.5043
	0.516947	1.06513	STX16-NPEPL1;STX16	Homo sapiens	STX16-NPEPL1 readthrough (NMD candidate);Syntaxin-16	H3BU86_HUMAN;STX16_HUMAN	43229.07;37031.21	6	13.7471	13.78	15.7253	15.8045	14.2766	16.3667
+	2.16629	1.06444	NDUFAF2	Homo sapiens	NADH dehydrogenase [ubiquinone] 1 alpha subcomplex assembly factor 2	NDUF2_HUMAN	19856.3	12	19.3684	19.036	19.2505	20.3031	19.956	20.5892
+	1.48792	1.06412	NDUFB11	Homo sapiens	NADH dehydrogenase [ubiquinone] 1 beta subcomplex subunit 11, mitochondrial	NDUBB_HUMAN	17316.7	5	18.6683	19.3604	19.0003	20.4722	19.5741	20.1751
+	1.47544	1.0635	BPNT2	Homo sapiens	Golgi-resident adenosine 3',5'-bisphosphate 3'-phosphatase	IMPA3_HUMAN	38681.4	5	15.4878	15.197	14.984	16.565	15.6858	16.6085
+	1.65432	1.06346	PRRC2A	Homo sapiens	Protein PRRC2A	PRC2A_HUMAN	228863	52	19.5828	19.4106	20.1792	20.7856	20.4807	21.0966
+	1.44195	1.06323	RBM8A	Homo sapiens	RNA-binding protein 8A	RBM8A_HUMAN	19889	6	16.1978	16.7182	16.1821	17.9948	17.0069	17.286
+	1.86884	1.06234	THUMPD3	Homo sapiens	tRNA (guanine(6)-N2)-methyltransferase THUMP3	THUM3_HUMAN	57002.8	17	16.9586	17.7277	17.4811	18.2315	18.5617	18.5611
+	2.56604	1.06231	NOC4L	Homo sapiens	Nucleolar complex protein 4 homolog	NOC4L_HUMAN	58467.8	31	19.5696	19.2803	19.7044	20.7539	20.4044	20.5829
	0.608281	1.06219	HTATSF1	Homo sapiens	HIV Tat-specific factor 1	HTSF1_HUMAN	85852.8	15	15.0413	15.2292	16.125	15.8654	15.7742	17.9425
	1.17683	1.06204	TMEM208	Homo sapiens	Transmembrane protein 208	TM208_HUMAN	19641.9	3	16.006	14.8583	15.1346	16.8729	16.0559	16.2562
+	1.47003	1.0618	EIF6	Homo sapiens	Eukaryotic translation initiation factor 6	IF6_HUMAN	26599.1	8	19.0066	18.9009	19.3645	20.4322	19.5446	20.4806
+	2.28196	1.06135	CBFA2T3	Homo sapiens	Protein CBFA2T3	MTG16_HUMAN	71192	15	16.9525	17.2275	16.7978	18.3294	17.8372	17.9954
+	1.86046	1.06131	SNRPA	Homo sapiens	U1 small nuclear ribonucleoprotein A	SNRPA_HUMAN	31279.5	7	17.1457	17.3886	17.6977	18.3171	18.2367	18.8622
	0.71599	1.06129	PIGL	Homo sapiens	N-acetylglucosaminyl-phosphatidylinositol de-N-acetylase	PIGL_HUMAN	28531.2	6	14.0952	14.1931	14.9368	14.6378	15.0817	16.6895
+	1.44747	1.06109	NUP210	Homo sapiens	Nuclear pore membrane glycoprotein 210	PO210_HUMAN	205111	48	19.7448	19.8677	20.1217	21.3704	20.335	21.212
+	3.06377	1.06083	SF1	Homo sapiens	Splicing factor 1	A0A7P0T9U7_HUMAN;SF01_HUMAN	80369.84;68329.88	11	18.8715	19.0455	19.1182	20.0164	19.9466	20.2547
	0.703395	1.06057	CPSF6	Homo sapiens	Cleavage and polyadenylation specificity factor subunit 6	F8WJN3_HUMAN;CPSF6_HUMAN	52269.89;59209.8	8	15.0026	16.4545	16.8865	16.5664	17.0701	17.8889
+	2.87256	1.05988	EPM2AIP1	Homo sapiens	EPM2A-interacting protein 1	EPMIP_HUMAN	70369.5	17	17.7132	17.9687	17.5467	18.8461	18.7008	18.8613
+	2.35384	1.05966	FAM118A	Homo sapiens	Protein FAM118A	F118A_HUMAN	40269	6	13.9966	13.5465	13.6309	14.8793	14.5457	14.928
+	1.29131	1.05932	SAMD1	Homo sapiens	Sterile alpha motif domain containing 1;Sterile alpha motif domain-containing protein 1	E9PIW9_HUMAN;SAMD1_HUMAN	46266.47;56051.81	3	13.7419	14.6436	14.1274	15.7946	14.9598	14.9365
+	1.31159	1.0588	RBM19	Homo sapiens	Probable RNA-binding protein 19	RBM19_HUMAN	107332	10	15.0694	15.049	14.9614	16.7675	16.0211	15.4675
+	2.0969	1.05846	HECTD1	Homo sapiens	E3 ubiquitin-protein ligase;E3 ubiquitin-protein ligase;E3 ubiquitin-protein ligase HECTD1	A0A087X2H1_HUMAN;A0A8I5QJU2_HUMAN;HECD1_HUMAN	289138.05;284454.97;289368.37	21	15.8075	15.8978	15.2635	16.8461	16.7431	16.5549
+	2.01506	1.05842	CALB1	Homo sapiens	Calbindin	CALB1_HUMAN	30025.1	7	13.8239	13.6183	14.2616	14.9882	14.729	15.1618
	0.873971	1.05841	FBXO11	Homo sapiens	F-box protein 11;F-box only protein 11	A0A804HK63_HUMAN;FBX11_HUMAN	97335.25;103584.96	2	12.5843	12.3362	12.656	14.054	14.2204	12.4774
+	1.78273	1.05835	KRI1	Homo sapiens	Protein KRI1 homolog	A0A494C108_HUMAN;KRI1_HUMAN	83251.81;82598.05	2	11.5327	11.5851	10.7984	12.236	12.5121	12.3433
	1.22243	1.05831	LDLR	Homo sapiens	Low density lipoprotein receptor;Low density lipoprotein receptor (Fragment);Low-density lipoprotein receptor	H0YMD1_HUMAN;J3KMZ9_HUMAN;LDLR_HUMAN	104754.73;NaN;95376.02	6	12.6811	13.2991	13.2118	14.6581	14.2657	13.4432
+	1.41687	1.05694	MAPK8	Homo sapiens	Mitogen-activated protein kinase 8	MK08_HUMAN	48295.6	3	14.2431	14.0272	13.8383	15.7126	14.9655	14.6014
+	1.71402	1.05578	SDE2	Homo sapiens	Splicing regulator SDE2	SDE2_HUMAN	49742	5	14.9163	14.909	15.071	15.8278	15.6744	16.5615
+	1.44433	1.0556	TM9SF3	Homo sapiens	Transmembrane 9 superfamily member 3	TM9S3_HUMAN	67888.3	12	18.0978	18.3212	18.8041	19.6271	18.9391	19.8237
+	1.97395	1.05501	INTS6	Homo sapiens	Integrator complex subunit 6	INT6_HUMAN	100390	26	17.5781	18.0833	17.4104	18.5429	18.9448	18.749
	1.14182	1.05501	NAA15	Homo sapiens	N-alpha-acetyltransferase 15, NatA auxiliary subunit	NAA15_HUMAN	101272	26	15.8394	15.7306	16.3956	16.5913	16.7351	17.8043
+	1.49208	1.05482	MARCHF6	Homo sapiens	E3 ubiquitin-protein ligase MARCHF6	MARH6_HUMAN	102545	6	13.877	13.923	14.0216	15.6114	14.5103	14.8644
	0.754711	1.05419	GATA1	Homo sapiens	Erythroid transcription factor	GATA1_HUMAN	42751.4	9	16.5297	16.5363	16.547	18.8609	16.7887	17.1259
	0.75046	1.05393	MRPL27	Homo sapiens	Mitochondrial ribosomal protein L27;Mitochondrial ribosomal protein L27 (Fragment);Large ribosomal subunit protein bL27m	D6RAN8_HUMAN;H7C5U8_HUMAN;RM27_HUMAN	10474.25;NaN;16072.8	3	13.0691	12.3126	13.5571	13.8559	13.2105	15.0342
+	1.28084	1.05341	NUP54	Homo sapiens	Nucleoporin 54;Nucleoporin p54	A0A8Q3WKJ4_HUMAN;NUP54_HUMAN	60697.12;55435.45	16	17.5607	18.1088	17.3691	18.8126	18.1508	19.2355
+	1.49715	1.05321	AHNAK	Homo sapiens	Neuroblast differentiation-associated protein AHNAK	AHNK_HUMAN	629101	82	18.8901	18.6687	19.649	20.3886	19.9657	20.0131
	0.665088	1.05303	MRPL23	Homo sapiens	Large ribosomal subunit protein uL23m	RM23_HUMAN	17781.2	7	16.6289	16.951	17.0607	17.4879	16.9956	19.3162
+	1.29313	1.05275	CASP3	Homo sapiens	Caspase-3	CASP3_HUMAN	31607.9	4	13.0327	13.7227	14.0527	14.4072	14.4335	15.1256
	0.940672	1.05255	SRI	Homo sapiens	Sorcin	C9J0K6_HUMAN;SORCN_HUMAN	17604.98;21676.38	8	14.1385	15.2026	15.368	15.2499	16.3629	16.2539
+	1.72542	1.05247	ATP13A1	Homo sapiens	Endoplasmic reticulum transmembrane helix translocase	AT131_HUMAN	132955	43	19.0546	18.8076	19.4283	20.1144	19.8069	20.5266
+	1.48	1.05211	PAK1IP1	Homo sapiens	p21-activated protein kinase-interacting protein 1	PK1IP_HUMAN	43963.8	17	18.1013	17.6126	18.1978	19.3787	18.4811	19.2082
	1.09597	1.05196	CENPC	Homo sapiens	Centromere protein C	CENPC_HUMAN	106834	4	12.8226	12.7528	12.5419	14.5051	13.7972	12.9708
+	2.06867	1.05142	SLU7	Homo sapiens	Pre-mRNA-splicing factor SLU7	SLU7_HUMAN	68386.7	2	12.0671	11.8578	12.0739	12.6825	13.0742	13.3964
+	2.64332	1.05063	CPSF1	Homo sapiens	Cleavage and polyadenylation specificity factor subunit 1	CPSF1_HUMAN	160884	39	18.5808	18.4024	18.6486	19.517	19.4138	19.853
+	2.13164	1.05057	SCAF1	Homo sapiens	Splicing factor, arginine/serine-rich 19	SFR19_HUMAN	139270	6	13.1299	13.3296	13.8148	14.4985	14.3804	14.5471
	0.997658	1.05055	SMCHD1	Homo sapiens	Structural maintenance of chromosomes flexible hinge domain-containing protein 1	SMHD1_HUMAN	226374	30	16.1774	16.9885	17.109	18.5455	17.1796	17.7016
+	3.03216	1.05026	LARP4	Homo sapiens	La-related protein 4	LARP4_HUMAN	80596	22	17.8208	18.0727	17.8204	18.9665	19.0962	18.8019
+	2.18256	1.0496	ASMTL	Homo sapiens	Probable bifunctional dTTP/UTP pyrophosphatase/methyltransferase protein	ASML_HUMAN	68856.7	13	16.2903	16.2731	16.8128	17.3686	17.4597	17.6966
+	2.88753	1.04938	MSI2	Homo sapiens	RNA-binding protein Musashi homolog 2	MSI2H_HUMAN	35196.7	9	17.1404	17.1279	17.0146	18.0852	17.9639	18.3819
+	1.61191	1.04912	GRAMD4	Homo sapiens	GRAM domain-containing protein 4	GRAM4_HUMAN	66408.1	9	14.9289	15.122	15.785	16.468	16.0339	16.4813
	1.20083	1.04846	MAGEB2	Homo sapiens	Melanoma-associated antigen B2	MAGB2_HUMAN	35277	14	17.6399	17.6848	18.5169	18.6173	18.7925	19.5772
+	2.02342	1.04827	RTL8C	Homo sapiens	Retrotransposon Gag-like protein 8C	RTL8C_HUMAN	13171.1	4	13.4379	13.942	14.1651	14.7716	14.9429	14.9753
+	1.79095	1.04818	TNPO2	Homo sapiens	Transportin-2	TNPO2_HUMAN	101388	16	17.9386	17.8529	18.3111	19.1338	18.6757	19.4375
+	2.0979	1.0477	PI4K2A	Homo sapiens	Phosphatidylinositol 4-kinase type 2-alpha	P4K2A_HUMAN	54022.4	15	16.6369	16.6481	17.1113	17.8968	17.5736	18.069
	0.976105	1.04728	NAA10	Homo sapiens	N-alpha-acetyltransferase 10	NAA10_HUMAN	26458.5	4	12.685	13.8601	13.2874	13.6804	14.3283	14.9657
	1.13358	1.04651	EAPP	Homo sapiens	E2F associated phosphoprotein (Fragment);E2F-associated phosphoprotein	G3V2W9_HUMAN;EAPP_HUMAN	23467.97;32762.18	3	12.5222	13.3431	12.181	13.9974	13.2011	13.9872
+	1.49654	1.04639	TYW1	Homo sapiens	S-adenosyl-L-methionine-dependent tRNA 4-demethylwyosine synthase TYW1	TYW1_HUMAN	83702.2	13	16.1771	16.1102	16.4095	17.3617	16.7039	17.7704
+	1.73202	1.04624	KLHL26	Homo sapiens	Kelch-like protein 26	KLH26_HUMAN	68139.5	7	13.9694	14.3399	14.7096	15.2348	15.1984	15.7244
	0.737275	1.04607	ACTA2	Homo sapiens	Actin, aortic smooth muscle	ACTA_HUMAN	42008.9	7	19.0321	18.7135	19.1967	21.266	19.1673	19.6472
+	2.12666	1.04603	STK38L	Homo sapiens	Serine/threonine-protein kinase 38-like	ST38L_HUMAN	54002.8	25	21.0484	21.0032	21.3535	22.2374	21.8489	22.4569
+	2.06068	1.04581	RRP1B	Homo sapiens	Ribosomal RNA processing protein 1 homolog B	RRP1B_HUMAN	84427.5	30	19.1704	19.1347	19.5238	20.3595	19.9943	20.6125
	0.661327	1.04579	GMPPB	Homo sapiens	mannose-1-phosphate guanylyltransferase;Mannose-1-phosphate guanyltransferase beta	A0A7I2YQI5_HUMAN;GMPPB_HUMAN	43895.41;39834.4	4	13.4377	13.9742	14.7188	14.6489	14.3195	16.2996
	0.931162	1.04573	EHD4	Homo sapiens	EH domain-containing protein 4	EHD4_HUMAN	61175.1	14	16.0311	17.3478	16.7558	17.3501	18.4781	17.4437
+	1.34803	1.04516	TMT1A	Homo sapiens	Methyltransferase like 7A (Fragment);N6-adenosine-methyltransferase TMT1A	H0YI09_HUMAN;TMT1A_HUMAN	NaN;28319.12	7	16.0588	15.4098	16.3198	17.1943	16.4926	17.2369
	0.617195	1.04471	RPF1	Homo sapiens	Ribosome production factor 1	RPF1_HUMAN	40110.9	6	13.1951	13.1651	13.1452	15.725	13.598	13.3166
	0.637249	1.04462	SAMSN1	Homo sapiens	SAM domain, SH3 domain and nuclear localization signals 1;SAM domain-containing protein SAMSN-1;SAM domain, SH3 domain and nuclear localization signals 1	A0A2R8Y4K8_HUMAN;SAMN1_HUMAN;S6FRS6_HUMAN	75996.62;41708.1;34177.94	7	13.3139	14.6044	13.9733	13.7402	15.5123	15.7729
+	2.09942	1.04453	DNM1L	Homo sapiens	Dynamin-1-like protein	DNM1L_HUMAN	81877.1	39	18.5359	18.4312	18.7215	19.4559	19.3723	19.994
	0.990973	1.04439	LTN1	Homo sapiens	E3 ubiquitin-protein ligase listerin	LTN1_HUMAN	200552	75	21.4365	21.4534	21.5318	22.1411	23.4964	21.9173
+	2.34264	1.04413	TMBIM1	Homo sapiens	Transmembrane BAX inhibitor motif containing 1;Transmembrane BAX inhibitor motif containing 1 (Fragment);Transmembrane BAX inhibitor motif containing 1 (Fragment);Transmembrane BAX inhibitor motif containing 1 (Fragment);Transmembrane BAX inhibitor motif containing 1 (Fragment);Transmembrane BAX inhibitor motif containing 1 (Fragment);Transmembrane BAX inhibitor motif containing 1;Protein lifegua…	B4DUD2_HUMAN;C9IYT2_HUMAN;C9IZ27_HUMAN;C9JEN3_HUMAN;C9JW19_HUMAN;C9JWV9_HUMAN;F8WDY4_HUMAN;LFG3_HUMAN	23812.76;11621.89;16472.74;11534.81;18498.21;18972.81;15303.31;34607.44	3	15.455	15.7159	15.5321	16.7115	16.2906	16.8332
+	1.52215	1.04354		Homo sapiens	S-phase kinase-associated protein 1	E5RI56_HUMAN	22727.6	8	18.47	18.1273	18.2235	19.7826	18.7573	19.4116
+	1.55909	1.04353	PTRH1	Homo sapiens	Peptidyl-tRNA hydrolase 1 homolog (Fragment);Peptidyl-tRNA hydrolase 1 homolog (Fragment);Peptidyl-tRNA hydrolase 1 homolog;Peptidyl-tRNA hydrolase	A0A096LP22_HUMAN;A0A096LP34_HUMAN;C9J7Z1_HUMAN;PTH_HUMAN	NaN;14956.47;19765.21;22936.66	2	11.204	11.4373	11.2745	12.3967	11.8065	12.8432
	0.7457	1.04346	SP1	Homo sapiens	Transcription factor Sp1	SP1_HUMAN	80692.9	2	13.6357	14.0898	14.4742	16.206	14.1612	14.9629
+	1.42847	1.04282	TRMT1L	Homo sapiens	TRMT1-like protein	TRM1L_HUMAN	81747.3	28	17.8478	18.3912	18.7106	19.0529	19.2204	19.8048
	0.991353	1.04271	CBX4	Homo sapiens	E3 SUMO-protein ligase CBX4	CBX4_HUMAN	61367.5	5	14.2566	13.3386	14.7241	14.6914	15.1027	15.6533
+	1.85225	1.0425	CDC42BPG	Homo sapiens	Serine/threonine-protein kinase MRCK gamma	MRCKG_HUMAN	172459	13	14.9427	14.8393	15.2235	16.4594	15.6992	15.9744
	0.976412	1.04212	GATAD2B	Homo sapiens	GATA zinc finger domain containing 2B;Transcriptional repressor p66-beta	A0A0U1RRM1_HUMAN;P66B_HUMAN	63461.68;65260.71	12	15.0895	15.8732	16.4427	16.4224	16.6603	17.449
+	1.66344	1.04119	NDUFA4	Homo sapiens	Cytochrome c oxidase subunit NDUFA4	NDUA4_HUMAN	9369.86	6	18.5195	19.2308	18.5631	20.1217	19.544	19.7713
+	2.46488	1.04089	CTU1	Homo sapiens	Cytoplasmic tRNA 2-thiolation protein 1	CTU1_HUMAN	36450	15	17.0168	17.4999	17.3939	18.1909	18.4685	18.3739
+	1.35403	1.0404	BRD8	Homo sapiens	Bromodomain containing 8;Bromodomain containing 8 (Fragment);Bromodomain containing 8 (Fragment);Bromodomain containing 8 (Fragment);Bromodomain-containing protein 8	B5MCW3_HUMAN;H7C127_HUMAN;H7C128_HUMAN;H7C179_HUMAN;BRD8_HUMAN	95361.73;96844.47;NaN;93835.03;135335.82	9	15.3632	16.3234	16.1011	16.7523	16.7639	17.3927
+	1.67081	1.03952	THRAP3	Homo sapiens	Thyroid hormone receptor associated protein 3;Thyroid hormone receptor-associated protein 3	A0A3B3ITZ9_HUMAN;TR150_HUMAN	103523.33;108665.77	23	18.6388	18.1671	18.2547	19.8547	19.0298	19.2946
+	1.43444	1.03906	ZC3H3	Homo sapiens	Zinc finger CCCH domain-containing protein 3	ZC3H3_HUMAN	101941	2	11.6347	11.9836	10.9694	12.8831	12.4361	12.3857
+	1.38989	1.03825	ADRM1	Homo sapiens	Proteasomal ubiquitin receptor ADRM1	ADRM1_HUMAN	42153.3	8	17.9483	18.5918	19.0303	19.4619	19.3657	19.8577
+	1.86487	1.03789	MYCBP2	Homo sapiens	RCR-type E3 ubiquitin transferase;RCR-type E3 ubiquitin transferase;E3 ubiquitin-protein ligase MYCBP2	A0A499FJI4_HUMAN;A0A804HL12_HUMAN;MYCB2_HUMAN	520043.34;523682.52;513636.01	75	17.8444	17.702	18.2326	18.8715	18.6928	19.3283
+	2.887	1.0368	CEP85L	Homo sapiens	Centrosomal protein of 85 kDa-like	CE85L_HUMAN	91808.3	8	13.6925	13.9704	13.892	15.0086	14.9643	14.6924
+	1.59463	1.0366	TMEM179B	Homo sapiens	Transmembrane protein 179B	T179B_HUMAN	23550.4	3	14.287	14.7463	14.8475	15.7037	15.2236	16.0633
+	1.41468	1.03656	GBE1	Homo sapiens	1,4-alpha-glucan branching enzyme;1,4-alpha-glucan-branching enzyme	E9PGM4_HUMAN;GLGB_HUMAN	75959.82;80473.91	3	12.8046	12.9244	13.4627	13.9613	13.7097	14.6304
	1.11008	1.03655	GMNN	Homo sapiens	Geminin DNA replication inhibitor (Fragment);Geminin DNA replication inhibitor (Fragment);Geminin	E2QRF9_HUMAN;H7C608_HUMAN;GEMI_HUMAN	20538.89;11369.78;23565.14	3	13.3366	13.706	12.5735	14.4146	13.6839	14.6273
+	2.53379	1.03559	CERS5	Homo sapiens	Ceramide synthase 5;Ceramide synthase 5 (Fragment);Ceramide synthase 5	F8VXY1_HUMAN;H0YI10_HUMAN;CERS5_HUMAN	41182.05;30518.79;45752.1	6	15.5323	14.9997	15.2355	16.242	16.2562	16.376
+	1.63876	1.0355	GGA2	Homo sapiens	ADP-ribosylation factor-binding protein GGA2	GGA2_HUMAN	67150.3	8	15.327	15.8348	15.9684	16.5395	16.5271	17.17
	0.882381	1.03546	RRAGC	Homo sapiens	Ras-related GTP-binding protein C	RRAGC_HUMAN	44224	3	13.9352	13.2486	14.3134	14.562	14.2894	15.7522
+	2.48164	1.03539	DTL	Homo sapiens	Denticleless E3 ubiquitin protein ligase homolog;Denticleless protein homolog	F5GZ90_HUMAN;DTL_HUMAN	74999.97;79467.79	6	14.3785	14.244	13.8719	15.1106	15.1621	15.3279
+	1.46372	1.03492	VPS4A	Homo sapiens	Vacuolar protein sorting-associated protein 4A	VPS4A_HUMAN	48897.9	14	17.0113	16.8094	17.3546	18.2164	17.5464	18.5172
	1.14335	1.03464	TSG101	Homo sapiens	Tumor susceptibility gene 101 protein	TS101_HUMAN	43944.3	17	17.818	17.3578	18.1959	19.2038	18.1263	19.1454
	0.964859	1.03452	TRAPPC2L	Homo sapiens	Trafficking protein particle complex subunit 2-like protein	A0A0B4J294_HUMAN;H3BP13_HUMAN;TPC2L_HUMAN	16676.19;27302.49;16145.61	5	14.5414	15.4004	13.847	15.3068	16.0614	15.5241
+	3.24895	1.0344	DZIP3	Homo sapiens	RING-type E3 ubiquitin transferase (Fragment);E3 ubiquitin-protein ligase DZIP3	C9J9M8_HUMAN;DZIP3_HUMAN	75552.06;138604.23	3	12.2982	12.0814	12.0456	13.2487	13.2375	13.0423
	1.10167	1.03436	CHORDC1	Homo sapiens	Cysteine and histidine-rich domain-containing protein 1	CHRD1_HUMAN	37489.8	3	12.9462	12.1534	11.8977	12.7624	13.5597	13.7783
+	1.74664	1.0337	NDUFAF4	Homo sapiens	NADH dehydrogenase [ubiquinone] 1 alpha subcomplex assembly factor 4	NDUF4_HUMAN	20266.5	11	17.8087	17.4868	17.9399	18.912	18.3303	19.0942
	0.706566	1.03346	VAT1	Homo sapiens	Synaptic vesicle membrane protein VAT-1 homolog	VAT1_HUMAN	41920.2	17	18.0025	18.2697	19.3938	19.1274	19.0243	20.6146
+	1.59723	1.0321	THOC1	Homo sapiens	THO complex subunit 1	THOC1_HUMAN	75666.3	16	17.5891	17.0265	16.8947	18.5924	18.1221	17.8921
	0.923172	1.03202	VPS29	Homo sapiens	Vacuolar protein sorting-associated protein 29	F8VXU5_HUMAN;VPS29_HUMAN	23979.82;20505.72	5	14.1745	14.5143	14.2382	15.1117	14.5918	16.3195
+	1.43394	1.03177	NUFIP2	Homo sapiens	FMR1-interacting protein NUFIP2	NUFP2_HUMAN	76121.1	18	16.1993	17.1363	17.099	17.5746	17.9966	17.9587
+	1.66501	1.03161	POLRMT	Homo sapiens	DNA-directed RNA polymerase, mitochondrial	RPOM_HUMAN	138620	48	19.1302	19.4477	19.9407	20.4216	20.3475	20.8443
	1.2824	1.03063	BMS1	Homo sapiens	Ribosome biogenesis protein BMS1 homolog	BMS1_HUMAN	145807	30	17.9338	18.7802	18.7292	19.9327	19.0406	19.5618
	0.619961	1.03048	R3HDM4	Homo sapiens	R3H domain-containing protein 4	R3HD4_HUMAN	30349.5	7	15.7832	15.0009	17.0977	16.9124	16.2907	17.7701
	0.984359	1.0303	ENOPH1	Homo sapiens	Enolase-phosphatase 1;Enolase-phosphatase E1	D6RA00_HUMAN;ENOPH_HUMAN	19186.72;28932.67	3	12.5848	12.2671	11.4703	13.4843	13.5143	12.4144
+	3.44928	1.03024	RRP12	Homo sapiens	RRP12-like protein	RRP12_HUMAN	143702	57	20.582	20.7831	20.8328	21.8269	21.6642	21.7976
+	1.28381	1.03019	SEPTIN8	Homo sapiens	Septin;Septin;Septin;Septin;Septin-8	A0A087X142_HUMAN;A6NFQ9_HUMAN;A6NMH6_HUMAN;F8W8I8_HUMAN;SEPT8_HUMAN	49355.95;50927.69;49915.52;53163.15;55756.23	5	12.9426	13.2659	12.9477	14.2145	14.6304	13.4019
	0.837693	1.03015	SDHC	Homo sapiens	Succinate dehydrogenase cytochrome b560 subunit, mitochondrial	C560_HUMAN	18610.2	5	16.4741	16.917	17.9332	17.8918	17.652	18.871
+	1.62038	1.02917	STIL	Homo sapiens	STIL centriolar assembly protein;STIL centriolar assembly protein;SCL-interrupting locus protein;STIL centriolar assembly protein	A0A0A0MR87_HUMAN;E9PSF2_HUMAN;STIL_HUMAN;Q5T0C7_HUMAN	137830.5;141069.34;142954.53;135858.23	6	13.9318	13.5888	13.9113	15.0462	14.3073	15.1659
+	1.58861	1.02767	MRPL48	Homo sapiens	Mitochondrial ribosomal protein L48;Large ribosomal subunit protein mL48	F5H702_HUMAN;RM48_HUMAN	12769.68;23934.78	4	14.0741	13.656	14.4091	14.8307	14.9171	15.4744
+	1.87049	1.02714	PRDX3	Homo sapiens	Thioredoxin-dependent peroxide reductase, mitochondrial	PRDX3_HUMAN	27692.7	8	16.8166	16.5518	17.1441	18.0798	17.5226	17.9914
	1.2723	1.02696	EIF3J	Homo sapiens	Eukaryotic translation initiation factor 3 subunit J	EIF3J_HUMAN	29062.4	16	18.6211	18.9702	17.9099	19.4944	19.9144	19.1732
+	1.6889	1.02643	RDH10	Homo sapiens	Retinol dehydrogenase 10	RDH10_HUMAN	38087.4	11	17.7354	17.3481	17.7195	18.4954	18.2845	19.1024
+	1.62876	1.02618	GTSE1	Homo sapiens	G2 and S phase-expressed protein 1	GTSE1_HUMAN	76644.8	12	15.328	15.8868	15.9977	16.4374	16.7266	17.127
+	1.73218	1.02566	NDUFS1	Homo sapiens	NADH-ubiquinone oxidoreductase 75 kDa subunit, mitochondrial	NDUS1_HUMAN	79467.5	35	19.9571	19.6162	20.1772	21.0071	20.5476	21.2728
+	2.43427	1.02563	NIPSNAP2	Homo sapiens	Protein NipSnap homolog 2	NIPS2_HUMAN	33742.6	11	17.6911	18.0287	18.0932	18.9228	18.7905	19.1765
	0.859363	1.0253	UTP20	Homo sapiens	Small subunit processome component 20 homolog	UTP20_HUMAN	318385	101	20.3833	20.5904	19.2681	21.5844	21.362	20.3713
+	1.55966	1.02482	ZC3H11A	Homo sapiens	Zinc finger CCCH domain-containing protein 11A	ZC11A_HUMAN	89131.1	8	15.2664	15.0223	15.3337	16.6169	15.6704	16.4095
+	2.02962	1.02395	ADAM15	Homo sapiens	Disintegrin and metalloproteinase domain-containing protein 15	ADA15_HUMAN	92959.2	3	12.5327	12.3001	12.3559	13.073	13.4	13.7875
	0.466776	1.02375	POLR3F	Homo sapiens	DNA-directed RNA polymerase III subunit RPC6;RNA polymerase III subunit F;DNA-directed RNA polymerase III subunit RPC6;RNA polymerase III subunit F;DNA-directed RNA polymerase III subunit RPC6;DNA-directed RNA polymerase III subunit RPC6;DNA-directed RNA polymerase III subunit RPC6;DNA-directed RNA polymerase III subunit RPC6	A0A8V8TL66_HUMAN;A0A8V8TL69_HUMAN;A0A8V8TLI4_HUMAN;A0A8V8TMI8_HUMAN;A0A8V8TMS0_HUMAN;A0A8V8TMT0_HUMAN;Q05DB8_HUMAN;RPC6_HUMAN	36467.84;19101.94;38771.4;23438.89;30047.61;27914.99;31020.66;35683.96	2	14.3403	11.5575	14.359	14.1128	14.4626	14.7526
	1.24841	1.02352	TTC7B	Homo sapiens	Tetratricopeptide repeat protein 7B	TTC7B_HUMAN	94179.2	18	15.9899	16.1068	17.1773	17.3385	17.4186	17.5875
+	3.4038	1.02344	UBQLN2	Homo sapiens	Ubiquilin-2	UBQL2_HUMAN	65696.1	5	14.9499	14.8163	14.7515	15.8411	15.7485	15.9983
+	1.31376	1.02303	NCBP1	Homo sapiens	Nuclear cap-binding protein subunit 1	NCBP1_HUMAN	91839.4	32	18.8555	19.478	19.6884	20.1008	20.0957	20.8946
+	2.17899	1.02286	GNAI2	Homo sapiens	Guanine nucleotide-binding protein G(i) subunit alpha-2	GNAI2_HUMAN	40450.9	14	18.351	18.4819	18.8227	19.6619	19.3028	19.7595
	1.27463	1.02247	SLC25A26	Homo sapiens	Solute carrier family 25 member 26;Solute carrier family 25 member 26;Solute carrier family 25 member 26;Mitochondrial S-adenosylmethionine carrier protein	A0A8I5KS24_HUMAN;A0A8I5KTP7_HUMAN;A0A8I5QKW7_HUMAN;SAMC_HUMAN	18330.13;14328.59;20047.19;29353.86	2	12.6809	13.0576	13.4992	13.976	13.6694	14.6597
+	1.45632	1.02174	MCL1	Homo sapiens	Induced myeloid leukemia cell differentiation protein Mcl-1	MCL1_HUMAN	37337.3	6	15.3782	15.2131	14.3544	16.026	16.1185	15.8664
+	2.3755	1.02146	HNRNPH1	Homo sapiens	Heterogeneous nuclear ribonucleoprotein H1;Heterogeneous nuclear ribonucleoprotein H	G8JLB6_HUMAN;HNRH1_HUMAN	51229.75;49229.46	22	22.2321	22.2881	22.7086	23.4958	23.2575	23.5398
+	1.62864	1.02112	ERGIC2	Homo sapiens	Endoplasmic reticulum-Golgi intermediate compartment protein 2	ERGI2_HUMAN	42548.7	8	16.5135	16.9473	16.3287	17.7844	17.1812	17.8873
	1.15326	1.0209	ZRANB3	Homo sapiens	DNA annealing helicase and endonuclease ZRANB3	ZRAB3_HUMAN	123248	11	14.9219	14.8173	14.6744	16.4087	16.0331	15.0345
+	3.20866	1.02059	DDX31	Homo sapiens	Probable ATP-dependent RNA helicase DDX31	DDX31_HUMAN	94087.1	20	17.3653	17.1447	17.1588	18.363	18.1009	18.2667
+	2.12621	1.02037	RETSAT	Homo sapiens	All-trans-retinol 13,14-reductase	RETST_HUMAN	66819.5	14	16.619	16.5311	16.8692	17.8814	17.3396	17.8594
+	1.68422	1.02036	CUL9	Homo sapiens	Cullin 9;Cullin-9	E9PEZ1_HUMAN;CUL9_HUMAN	278135.58;281229.16	5	13.8321	13.5516	13.8553	15.1393	14.273	14.8877
	0.845756	1.02031	GLS	Homo sapiens	glutaminase	B8ZZC5_HUMAN	11873.5	2	12.9428	14.6577	13.0998	14.8108	14.4044	14.5461
+	1.86742	1.02028	ABCF1	Homo sapiens	ATP binding cassette subfamily F member 1;ATP-binding cassette sub-family F member 1	Q5STZ8_HUMAN;ABCF1_HUMAN	96053.87;95925.74	37	19.8104	20.0357	20.254	20.8768	20.8206	21.4637
+	1.76613	1.02023	CYRIB	Homo sapiens	CYFIP related Rac1 interactor B;CYFIP-related Rac1 interactor B	A0A8V8TMP7_HUMAN;CYRIB_HUMAN	36820.02;36747.97	15	18.9666	18.4684	18.8945	19.8582	19.4095	20.1224
+	2.0536	1.0199	SRPK1	Homo sapiens	SRSF protein kinase 1 (Fragment);SRSF protein kinase 1	H3BLV9_HUMAN;SRPK1_HUMAN	76039.58;74324.77	25	19.4903	19.7092	19.9998	20.588	20.6087	21.0622
	1.15989	1.01925	TRPV2	Homo sapiens	Transient receptor potential cation channel subfamily V member 2	TRPV2_HUMAN	85981.1	16	17.2423	17.1729	17.9496	18.5354	17.8737	19.0134
+	1.74511	1.01921	MRPL21	Homo sapiens	Large ribosomal subunit protein bL21m	RM21_HUMAN	22814.7	8	15.5489	16.1658	16.0435	16.9059	16.6379	17.272
+	1.54697	1.01894	FHIP2A	Homo sapiens	FHF complex subunit HOOK interacting protein 2A	FHI2A_HUMAN	86558.3	3	13.3184	12.5115	12.965	14.075	13.5703	14.2064
	1.23466	1.01869	ZDHHC17	Homo sapiens	Palmitoyltransferase ZDHHC17	ZDH17_HUMAN	72639.8	3	12.913	13.1802	13.8367	14.5325	13.787	14.6665
+	1.69833	1.01762	EPHX1	Homo sapiens	Epoxide hydrolase 1	HYEP_HUMAN	52948.9	17	18.3359	18.1087	18.6926	19.6166	18.9728	19.6007
+	2.4965	1.01753	KNOP1	Homo sapiens	Lysine-rich nucleolar protein 1	KNOP1_HUMAN	51589	9	15.739	15.6255	15.4013	16.38	16.8172	16.6212
+	1.42607	1.01746	MYH9	Homo sapiens	Myosin heavy chain 9;Myosin-9	A0A8I5KWT8_HUMAN;MYH9_HUMAN	229178.26;226532.24	43	17.6602	17.7155	17.7664	18.8916	18.0959	19.207
+	1.3143	1.0172	GCFC2	Homo sapiens	Intron Large complex component GCFC2	GCFC2_HUMAN	89384.6	8	15.4255	14.7323	15.643	16.1719	15.9421	16.7384
+	1.97473	1.01686	GANAB	Homo sapiens	Glucosidase II alpha subunit	E9PKU7_HUMAN	96543.9	2	15.3724	14.904	15.1954	15.8565	16.1924	16.4734
	1.19939	1.01566	MICOS10;MICOS10-NBL1	Homo sapiens	MICOS complex subunit MIC10;MICOS complex subunit MIC10 (Fragment)	MIC10_HUMAN;R4GNA1_HUMAN	8808.2;8074.41	3	14.0324	14.3416	14.2957	15.6436	14.4669	15.6063
+	2.49411	1.01554	ZBTB11	Homo sapiens	Zinc finger and BTB domain-containing protein 11	ZBT11_HUMAN	119384	25	16.6721	16.857	17.1151	18.0461	17.7163	17.9285
+	1.30669	1.01532	MOB4	Homo sapiens	MOB-like protein phocein	PHOCN_HUMAN	26032.4	7	15.7302	16.4493	16.8063	17.4572	16.9915	17.5829
+	1.44428	1.01485	GHDC	Homo sapiens	GH3 domain-containing protein	GHDC_HUMAN	57523	14	16.6954	16.3336	16.735	17.6331	17.0677	18.1076
+	1.35033	1.01423	PSMC3	Homo sapiens	Proteasome 26S subunit, ATPase 3	R4GNH3_HUMAN	47352.4	26	20.277	20.6812	21.222	21.6437	21.4182	22.161
+	1.45208	1.01419	DCTN1	Homo sapiens	Dynactin subunit 1	A0A804CDA6_HUMAN;E7EX90_HUMAN	141024.17;139093.99	51	18.6852	19.1047	19.5497	19.8003	20.0705	20.5114
+	1.74036	1.01386	REXO4	Homo sapiens	RNA exonuclease 4	REXO4_HUMAN	46671.8	16	16.4831	16.4017	17.1091	17.7828	17.4045	17.8483
+	1.93957	1.01365	MRPL11	Homo sapiens	Large ribosomal subunit protein uL11m	RM11_HUMAN	20683.2	7	15.8102	16.202	16.5393	17.3447	17.0331	17.2146
+	1.55505	1.01335	RAB11B	Homo sapiens	Ras-related protein Rab-11B	RB11B_HUMAN	24488.5	2	17.4914	17.3664	18.0001	18.5212	18.3035	19.0732
	0.910489	1.01253	SARS1	Homo sapiens	Serine--tRNA ligase, cytoplasmic;serine--tRNA ligase	SYSC_HUMAN;Q5T5C7_HUMAN	58777.26;61313.2	17	16.1798	17.6162	17.3835	17.7674	17.8448	18.6048
	0.437298	1.01199	GALNT12	Homo sapiens	Polypeptide N-acetylgalactosaminyltransferase 12	GLT12_HUMAN	66938.3	4	13.9957	12.4364	12.3607	14.542	12.2901	14.9967
+	3.63813	1.01192	PHAX	Homo sapiens	Phosphorylated adapter RNA export protein	PHAX_HUMAN	44402.6	3	13.1888	13.3319	13.0557	14.1943	14.1928	14.2251
	1.04291	1.01168	CLTA	Homo sapiens	Clathrin light chain A	CLCA_HUMAN	27076.7	8	17.2205	17.3446	17.3755	18.9254	17.4369	18.6134
+	1.65836	1.01159	RALB	Homo sapiens	Ras-related protein Ral-B	RALB_HUMAN	23408.5	10	18.3162	17.8417	18.5266	19.4955	18.8678	19.3559
+	1.48995	1.01151	ZNHIT6	Homo sapiens	Box C/D snoRNA protein 1	BCD1_HUMAN	53918.3	8	15.1325	15.8099	14.8624	16.0011	16.4219	16.4165
+	1.78786	1.01108	MED20	Homo sapiens	Mediator of RNA polymerase II transcription subunit 20	MED20_HUMAN	23221.8	7	16.0893	15.7054	16.548	17.266	17.0626	17.0473
	0.737801	1.01098	PEX12	Homo sapiens	Peroxisome assembly protein 12	A0A075B773_HUMAN;PEX12_HUMAN	40554.01;40797.23	3	14.5219	12.7742	13.9734	15.0055	14.0628	15.2341
	1.1755	1.01067	USP33	Homo sapiens	Ubiquitin carboxyl-terminal hydrolase 33	UBP33_HUMAN	106727	4	12.0871	13.3466	12.767	14.0043	13.409	13.8194
	1.01108	1.0102	LAMTOR2	Homo sapiens	Ragulator complex protein LAMTOR2	LTOR2_HUMAN	13507.5	6	16.6465	16.3891	16.9567	17.6245	16.9396	18.4587
+	2.43532	1.00993	ABCE1	Homo sapiens	ATP-binding cassette sub-family E member 1	ABCE1_HUMAN	67314.3	29	19.5181	19.3496	19.3582	20.6162	20.1097	20.5299
	1.13677	1.0096	DHX8	Homo sapiens	ATP-dependent RNA helicase DHX8	DHX8_HUMAN	139315	9	14.1446	13.9326	13.9522	14.7408	14.4869	15.8306
	1.06053	1.00957	NDUFA2	Homo sapiens	NADH dehydrogenase [ubiquinone] 1 alpha subcomplex subunit 2	NDUA2_HUMAN	10921.6	3	16.5214	15.5241	15.4083	17.1126	16.2789	17.0909
+	1.58244	1.00904	CCDC51	Homo sapiens	Mitochondrial potassium channel	MITOK_HUMAN	45811.3	5	14.6555	14.5591	14.8635	15.4356	15.4107	16.259
+	1.57981	1.0089	LSR	Homo sapiens	Lipolysis stimulated lipoprotein receptor;Lipolysis stimulated lipoprotein receptor;Lipolysis-stimulated lipoprotein receptor;Lipolysis stimulated lipoprotein receptor	A0A8Z5AA41_HUMAN;A0A8Z5ABK9_HUMAN;LSR_HUMAN;S4R3V8_HUMAN	58790;64294.82;71438.87;66175.94	13	16.995	17.0254	17.4833	18.5377	17.7037	18.289
	0.472837	1.00888	METAP1	Homo sapiens	Methionine aminopeptidase 1	MAP11_HUMAN	43215.2	3	11.8194	12.1331	11.8494	14.7741	11.8822	12.1723
	0.980383	1.00873	ICAM2	Homo sapiens	Intercellular adhesion molecule 2	J3QRT5_HUMAN;ICAM2_HUMAN	28181.58;30654.31	4	14.484	14.6124	14.2198	14.6155	15.4914	16.2355
+	1.87248	1.00852	IQGAP1	Homo sapiens	Ras GTPase-activating-like protein IQGAP1	IQGA1_HUMAN	189252	97	22.3269	22.2836	22.7944	23.5919	23.1352	23.7034
+	1.95012	1.00788	TBP	Homo sapiens	TATA-box-binding protein	TBP_HUMAN	37698.2	6	15.1172	15.6647	15.6038	16.4903	16.2079	16.7111
+	1.85762	1.00774	RGS10	Homo sapiens	Regulator of G-protein signaling 10	RGS10_HUMAN	21209.9	4	12.6688	12.7462	13.1394	13.4881	13.9604	14.1291
	1.20031	1.00743	BRF1	Homo sapiens	Transcription factor IIIB 90 kDa subunit	TF3B_HUMAN	73840.1	2	12.041	12.9873	13.1826	13.4586	14.0683	13.7063
+	2.6324	1.00709	CUL4B	Homo sapiens	Cullin 4B;Cullin 4B;Cullin-4B	A0A669KAX4_HUMAN;K4DI93_HUMAN;CUL4B_HUMAN	102526.41;102755.66;103981.66	36	18.6577	19.032	18.89	19.8475	19.7088	20.0446
	1.28046	1.00698	AARS1	Homo sapiens	Alanine--tRNA ligase;Alanine--tRNA ligase, cytoplasmic	A0A6Q8PGN5_HUMAN;SYAC_HUMAN	108287.13;106810.44	41	19.5415	19.9123	20.3949	20.5796	20.801	21.4891
	1.21927	1.00669	RAD50	Homo sapiens	DNA repair protein RAD50	RAD50_HUMAN	153892	33	17.2982	18.1032	18.3874	18.5952	18.8948	19.3189
+	1.49833	1.00658	MYO1C	Homo sapiens	Myosin IC;Unconventional myosin-Ic	F5H6E2_HUMAN;MYO1C_HUMAN	118994.43;121681.67	19	15.952	16.502	16.0514	16.722	17.6254	17.1777
+	1.30296	1.00651	MGST1	Homo sapiens	Microsomal glutathione S-transferase 1	MGST1_HUMAN	17598.7	7	18.1367	18.7494	19.2373	19.6975	19.4249	20.0205
+	1.74519	1.00649	DTWD2	Homo sapiens	tRNA-uridine aminocarboxypropyltransferase 2	DTWD2_HUMAN	33415.7	5	14.1637	14.4558	14.3625	15.119	15.0593	15.8233
+	1.47226	1.00608	RAB23	Homo sapiens	Ras-related protein Rab-23	RAB23_HUMAN	26659.2	9	15.9664	16.0839	16.7012	17.4715	16.8162	17.482
	1.00986	1.00571	ERF	Homo sapiens	ETS domain-containing transcription factor ERF	ERF_HUMAN	58703	8	15.3659	16.5183	15.3539	17.0971	16.9232	16.2349
+	1.66846	1.00568	GOSR2;GOSR2;GOSR2;GOSR2;GOSR2;;GOSR2;GOSR2	Homo sapiens	Golgi SNAP receptor complex member 2	A0A1W2PPG1_HUMAN;A0A1W2PPG5_HUMAN;A0A1W2PPP5_HUMAN;A0A1W2PQM3_HUMAN;A0A1W2PS81_HUMAN;E7EQ34_HUMAN;I3NI02_HUMAN;GOSR2_HUMAN	24492.87;23237.35;23740.96;25173.59;26502.04;26864.34;29812.78;24775.4	7	17.6534	17.7988	18.2252	18.8699	18.5425	19.2821
	1.1107	1.0052	SLC25A44	Homo sapiens	Solute carrier family 25 member 44	A0A804HJB0_HUMAN;E9PGQ0_HUMAN;S2544_HUMAN	11383.16;36316.44;35392.28	2	12.3772	13.0445	12.1977	13.1369	13.2807	14.2174
+	2.05918	1.0052	NOMO1	Homo sapiens	Nodal modulator 1;BOS complex subunit NOMO1	A0A0G2JN29_HUMAN;NOMO1_HUMAN	139541.03;134323.94	5	14.5106	14.8727	15.0085	15.7573	15.5711	16.0789
+	1.71499	1.00516	ABL1	Homo sapiens	Tyrosine-protein kinase ABL1	ABL1_HUMAN	122873	28	17.9877	17.8334	18.1073	19.2103	18.4758	19.2577
	1.06925	1.00504	VPS18	Homo sapiens	Vacuolar protein sorting-associated protein 18 homolog	VPS18_HUMAN	110186	20	17.724	17.3523	17.8265	18.5001	17.9957	19.4222
+	1.59584	1.00478	SMARCD2	Homo sapiens	SWI/SNF related, matrix associated, actin dependent regulator of chromatin, subfamily d, member 2;SWI/SNF related, matrix associated, actin dependent regulator of chromatin, subfamily d, member 2;SWI/SNF-related matrix-associated actin-dependent regulator of chromatin subfamily D member 2	A0A8V8TLV3_HUMAN;J3KMX2_HUMAN;SMRD2_HUMAN	55291.77;52238.22;58920.93	21	17.2086	17.3676	17.7434	18.2322	18.1755	18.9262
+	2.59801	1.00404	SLC4A2	Homo sapiens	Anion exchange protein 2	B3A2_HUMAN	137009	10	15.1655	15.565	15.1731	16.4376	16.2042	16.274
+	1.45277	1.00385	NCKAP1	Homo sapiens	NCK associated protein 1;NCK associated protein 1;Nck-associated protein 1	A0A994J4I5_HUMAN;A0A994J6K9_HUMAN;NCKP1_HUMAN	128533.72;129260.55;128789.98	12	15.3381	15.9467	14.8963	16.4853	16.5121	16.1953
+	1.82806	1.00359	PCBP2	Homo sapiens	Poly(rC) binding protein 2 (Fragment)	F8VRH0_HUMAN	32035.4	2	17.1852	17.9758	17.3981	18.5448	18.4028	18.6223
+	2.18595	1.00347	FARSA	Homo sapiens	Phenylalanine--tRNA ligase alpha subunit	SYFA_HUMAN	57563.6	16	18.4008	18.6136	18.1601	19.5984	19.4642	19.1224
	0.513824	1.00335	B4GALT1	Homo sapiens	Beta-1,4-galactosyltransferase 1	B4GT1_HUMAN	43920.3	3	15.4054	15.2635	14.1098	16.043	14.5748	17.171
+	2.19551	1.00327	DDX39A	Homo sapiens	ATP-dependent RNA helicase DDX39A	DX39A_HUMAN	49129.5	24	20.5839	20.5399	20.246	21.2883	21.7791	21.3122
	1.22655	1.00282	NPC1	Homo sapiens	NPC intracellular cholesterol transporter 1	NPC1_HUMAN	142167	6	15.6219	15.0883	15.7198	16.6679	15.8372	16.9334
+	1.35647	1.00255	PIEZO1	Homo sapiens	Piezo-type mechanosensitive ion channel component 1	PIEZ1_HUMAN	286790	17	16.8622	16.0097	16.1615	17.6018	16.8996	17.5398
+	1.77837	1.00227	TBL2	Homo sapiens	Transducin beta-like protein 2	TBL2_HUMAN	49797.8	27	19.3072	19.6339	20.0845	20.7065	20.4652	20.8607
+	1.42478	1.00206	ZNF770	Homo sapiens	Zinc finger protein 770	ZN770_HUMAN	80007.1	2	11.8126	11.0065	11.3336	12.8437	12.1461	12.1691
	0.605048	1.00155	FAM83D	Homo sapiens	Chromosome 20 open reading frame 129;Protein FAM83D	A0A087WXK8_HUMAN;FA83D_HUMAN	67664.4;64424.49	4	12.1972	14.2135	14.4663	14.5353	14.3603	14.9861
	0.808438	1.00154	LONRF2	Homo sapiens	LON peptidase N-terminal domain and RING finger protein 2	LONF2_HUMAN	83653.9	4	12.2199	14.018	12.6074	13.8949	13.6818	14.2733
+	1.3071	1.00075	NAPG	Homo sapiens	Gamma-soluble NSF attachment protein	SNAG_HUMAN	34746.3	8	17.5888	16.8135	17.5094	18.5534	17.7833	18.5772
	1.04987	1.00065	PYM1	Homo sapiens	Partner of Y14 and mago	PYM1_HUMAN	22655.5	8	15.6824	15.9124	15.7787	16.6441	16.1094	17.6218
+	1.71614	1.00038	RPL36	Homo sapiens	Large ribosomal subunit protein eL36	RL36_HUMAN	12253.7	5	20.8407	20.8665	21.4917	21.8259	22.0158	22.3583
+	2.39488	1	ANKHD1	Homo sapiens	Ankyrin repeat and KH domain-containing protein 1	ANKH1_HUMAN	269458	42	19.0173	19.0931	19.036	20.3028	19.7345	20.1091
	0.995448	0.999897	COQ4	Homo sapiens	Ubiquinone biosynthesis protein COQ4 homolog, mitochondrial	COQ4_HUMAN	29657.5	2	13.1636	14.1137	14.5795	14.7815	14.6865	15.3885
+	1.62675	0.999826	KHSRP	Homo sapiens	KH-type splicing regulatory protein;Far upstream element-binding protein 2	M0R0C6_HUMAN;FUBP2_HUMAN	76651.37;73115.31	33	20.5851	20.8524	21.3732	21.7457	21.8112	22.2532
	0.743431	0.999538	ERLIN1	Homo sapiens	Erlin-1	ERLN1_HUMAN	39171.1	7	17.0496	17.095	17.2466	19.2626	17.1523	17.9749
+	1.42793	0.999432	SRSF5	Homo sapiens	Serine/arginine-rich splicing factor 5	SRSF5_HUMAN	31263.8	6	16.7496	17.1285	17.507	17.7627	18.0368	18.5838
	1.0572	0.999395	CNNM4	Homo sapiens	Metal transporter CNNM4	CNNM4_HUMAN	86606.9	2	11.49	11.4122	11.2984	13.0001	11.5406	12.6582
	0.798589	0.999342	HNRNPK	Homo sapiens	Heterogeneous nuclear ribonucleoprotein K	A0A994J4E9_HUMAN	47962.9	24	21.5877	21.696	22.6496	22.7003	22.3382	23.8928
+	1.34125	0.998762	PITX1	Homo sapiens	Pituitary homeobox 1	PITX1_HUMAN	34128.1	3	14.3056	15.4235	15.1563	15.9407	16.1215	15.8194
	0.423069	0.9986	SIPA1L1	Homo sapiens	Signal induced proliferation associated 1 like 1;Signal-induced proliferation-associated 1-like protein 1	F5GYF8_HUMAN;SI1L1_HUMAN	139481.28;200028.5	5	12.5248	12.8658	12.8013	15.7324	12.7307	12.7246
	1.25666	0.99821	MFSD8	Homo sapiens	Major facilitator superfamily domain containing 8;Major facilitator superfamily domain containing 8;Major facilitator superfamily domain containing 8;Major facilitator superfamily domain containing 8;Major facilitator superfamily domain containing 8;Major facilitator superfamily domain containing 8;Major facilitator superfamily domain containing 8;Major facilitator superfamily domain containing 8…	A0A286YEV4_HUMAN;A0A286YEW8_HUMAN;A0A286YF00_HUMAN;A0A286YF51_HUMAN;A0A286YF73_HUMAN;A0A286YFC6_HUMAN;A0A286YFE7_HUMAN;A0A286YFF5_HUMAN;A0A286YFH9_HUMAN;A0A286YFM2_HUMAN;MFSD8_HUMAN	28099.3;49972.56;29794.88;32099.3;37363.65;25910.42;26305.81;50642.19;26335.86;29708.64;57627.57	3	12.6343	13.0025	12.4159	14.1695	13.8277	13.0501
	0.711687	0.99799	CS	Homo sapiens	Citrate synthase;Citrate synthase, mitochondrial	B4DJV2_HUMAN;CISY_HUMAN	50431.85;51712.43	11	15.717	16.4127	16.3906	15.9812	17.6564	17.8766
+	1.34592	0.997795	SLC5A3	Homo sapiens	Sodium/myo-inositol cotransporter	SC5A3_HUMAN	79663.9	7	14.1346	14.4534	14.8876	15.1987	15.2425	16.0278
+	1.40322	0.997466	TOM1	Homo sapiens	Target of myb1 membrane trafficking protein (Fragment);Target of Myb1 membrane trafficking protein	B0QY01_HUMAN;TOM1_HUMAN	36965.71;53818.43	3	13.6439	12.9447	13.6995	14.2167	14.1866	14.8771
+	1.5724	0.99696	ORC2	Homo sapiens	Origin recognition complex subunit 2	ORC2_HUMAN	65971.5	15	17.5512	17.2247	17.7009	18.7922	17.9818	18.6937
+	1.97016	0.996871	EDC3	Homo sapiens	Enhancer of mRNA-decapping protein 3	EDC3_HUMAN	56077.5	16	17.2773	17.4572	17.58	18.2929	18.1775	18.8348
	0.988518	0.996607	PCYT1A	Homo sapiens	choline-phosphate cytidylyltransferase;Choline-phosphate cytidylyltransferase A	C9JEJ2_HUMAN;PCY1A_HUMAN	43263.94;41731	13	16.202	16.4478	17.4876	17.4769	17.42	18.2303
+	1.99083	0.995193	ARFGEF2	Homo sapiens	ADP ribosylation factor guanine nucleotide exchange factor 2;ADP ribosylation factor guanine nucleotide exchange factor 2;Brefeldin A-inhibited guanine nucleotide-exchange protein 2	A0A7P0T7Z2_HUMAN;A0A7P0TA34_HUMAN;BIG2_HUMAN	201909.16;195283.21;202038.28	29	16.9368	16.9257	17.0017	17.9811	17.5608	18.3077
+	2.12933	0.994979	ADNP	Homo sapiens	Activity dependent neuroprotector homeobox;Activity dependent neuroprotector homeobox;Activity-dependent neuroprotector homeobox protein	A0A2R8Y6X0_HUMAN;A0A669KBJ7_HUMAN;ADNP_HUMAN	97225.88;131490.04;123562.86	6	13.278	13.3742	13.7337	14.4695	14.2049	14.6965
	0.967966	0.994732	NUDT16L1	Homo sapiens	Tudor-interacting repair regulator protein	TIRR_HUMAN	23338.3	6	15.0012	15.1384	14.7171	16.0647	15.089	16.6872
+	1.3664	0.99468	PLCXD1	Homo sapiens	PI-PLC X domain-containing protein 1	PLCX1_HUMAN	36668.2	5	13.2809	14.2926	13.946	14.5802	15.146	14.7773
	1.12241	0.994498	SAAL1	Homo sapiens	Protein SAAL1	SAAL1_HUMAN	53558	8	16.4227	15.8406	16.5867	17.4512	16.6041	17.7782
+	1.31663	0.99448	TUBB2A	Homo sapiens	Tubulin beta-2A chain	TBB2A_HUMAN	49907	5	22.3691	22.2794	23.133	24.0245	23.2582	23.4822
+	1.49656	0.994329	OMA1	Homo sapiens	Metalloendopeptidase OMA1, mitochondrial	OMA1_HUMAN	60120.2	5	14.4889	14.2277	14.7736	15.353	15.1186	16.0015
	0.677442	0.994313	SNX6	Homo sapiens	Sorting nexin;Sorting nexin 6 (Fragment);Sorting nexin-6	A0A0A0MRI2_HUMAN;G3V5X9_HUMAN;SNX6_HUMAN	47804.2;25811.1;46648.8	2	11.5349	11.9918	12.9192	12.462	12.7845	14.1824
	0.480407	0.993697	PPP1R18	Homo sapiens	PPP1R18;Phostensin	A0A0G2JHC2_HUMAN;PPR18_HUMAN	68041.75;67942.61	4	12.5798	13.3342	12.5573	15.5367	12.8584	13.0573
	1.21361	0.993242	ROMO1	Homo sapiens	Reactive oxygen species modulator 1	ROMO1_HUMAN	8182.83	4	17.2727	17.5628	18.4252	18.4593	18.7412	19.04
+	1.83754	0.99321	ACACA	Homo sapiens	Acetyl-CoA carboxylase 1	ACACA_HUMAN	265554	101	20.918	21.6266	21.4535	22.1498	22.2955	22.5325
	1.22096	0.992833	RABGGTB	Homo sapiens	Geranylgeranyl transferase type-2 subunit beta	PGTB2_HUMAN	36924.4	8	14.5878	15.3972	14.5871	15.3265	16.2287	15.9954
	1.08202	0.992819	ALDH18A1	Homo sapiens	Delta-1-pyrroline-5-carboxylate synthase	P5CS_HUMAN	87302.3	52	17.7675	18.5072	17.967	18.8907	18.5428	19.7866
	0.859125	0.992075	GSTCD	Homo sapiens	Glutathione S-transferase C-terminal domain-containing protein	GSTCD_HUMAN	71078.8	6	13.9386	14.3998	14.8644	15.6317	14.4942	16.0532
+	1.89959	0.99177	MRPL43	Homo sapiens	Mitochondrial ribosomal protein L43;Mitochondrial ribosomal protein L43 (Fragment);Large ribosomal subunit protein mL43	B1AL05_HUMAN;H0Y6Y8_HUMAN;RM43_HUMAN	20539.36;NaN;23430.8	4	14.8753	14.39	14.7623	15.4615	15.5199	16.0215
	0.797613	0.991665	TRIR	Homo sapiens	Telomerase RNA component interacting RNase	K7ELS0_HUMAN;K7EN60_HUMAN;K7ERU7_HUMAN;TRIR_HUMAN	13503.28;15612.12;13369.49;18419.42	2	13.2108	14.7488	13.2799	14.2214	14.8095	15.1836
+	2.54382	0.991348	PIK3C2A	Homo sapiens	Phosphatidylinositol 4-phosphate 3-kinase C2 domain-containing subunit alpha	P3C2A_HUMAN	190680	54	16.9226	17.4385	17.1626	18.1081	18.18	18.2096
+	1.35818	0.991156	EIF2D	Homo sapiens	Eukaryotic translation initiation factor 2D	EIF2D_HUMAN	64706.5	4	14.115	13.5247	13.4776	14.1936	14.7675	15.1295
	1.28913	0.991028	DDX50	Homo sapiens	ATP-dependent RNA helicase DDX50	DDX50_HUMAN	82565	25	17.8887	18.6834	18.5817	19.2332	19.0139	19.8798
+	1.84056	0.990883	KIF4A	Homo sapiens	Chromosome-associated kinesin KIF4A	KIF4A_HUMAN	139881	25	16.2968	16.4664	16.3679	17.5148	16.9086	17.6803
+	2.08185	0.990605	MRPS21	Homo sapiens	Small ribosomal subunit protein bS21m	RT21_HUMAN	10688.5	2	14.3262	14.376	14.545	15.0223	15.6283	15.5684
+	1.67063	0.990329	DNMT1	Homo sapiens	DNA (cytosine-5)-methyltransferase;DNA (cytosine-5)-methyltransferase;DNA (cytosine-5)-methyltransferase;DNA (cytosine-5)-methyltransferase 1	A0A7I2V5D0_HUMAN;A0A7I2YQA8_HUMAN;A0A7I2YQQ0_HUMAN;DNMT1_HUMAN	187093.91;179162.52;182353.04;183165.22	45	18.1008	18.6202	18.7107	19.1255	19.49	19.7873
+	2.37499	0.988978	CEP290	Homo sapiens	Centrosomal protein 290;Centrosomal protein 290;Centrosomal protein 290;Centrosomal protein 290;Centrosomal protein 290;Centrosomal protein 290;Centrosomal protein 290;Centrosomal protein 290;Centrosomal protein of 290 kDa	A0A5F9ZHU6_HUMAN;A0A6Q8PG44_HUMAN;A0A6Q8PGB1_HUMAN;A0A6Q8PGC3_HUMAN;A0A6Q8PGP6_HUMAN;A0A6Q8PH24_HUMAN;A0A6Q8PH78_HUMAN;J3KNF5_HUMAN;CE290_HUMAN	285587.3;265924.03;323171.8;272104.22;284205.7;289489.74;319524.81;290756.25;290385.88	3	12.4276	11.987	12.2354	13.2268	13.005	13.3853
	0.826005	0.988682	LSM3	Homo sapiens	U6 snRNA-associated Sm-like protein LSm3	LSM3_HUMAN	11845.4	3	14.9196	16.3345	16.3476	16.7832	16.3967	17.3878
+	1.64134	0.988575	VPS25	Homo sapiens	Vacuolar protein-sorting-associated protein 25	VPS25_HUMAN	20747.7	4	15.8564	16.5687	15.9884	16.9685	16.9515	17.4592
+	1.72295	0.988435	RBM25	Homo sapiens	RNA-binding protein 25	RBM25_HUMAN	100185	28	17.9667	18.6708	18.4545	19.407	19.0615	19.5888
+	2.71014	0.988351	PINX1	Homo sapiens	PIN2/TERF1-interacting telomerase inhibitor 1	PINX1_HUMAN	37034.7	8	16.6932	16.8025	16.3914	17.7294	17.5234	17.5994
	0.937243	0.987727	LIG3	Homo sapiens	DNA ligase 3	DNLI3_HUMAN	112907	17	15.9236	16.4576	16.6635	18.1174	16.592	17.2986
+	2.84347	0.98772	MMS22L	Homo sapiens	Protein MMS22-like	E2QRD4_HUMAN;MMS22_HUMAN	137503.84;142320.52	10	16.0423	15.6936	15.7121	16.8967	16.8092	16.7052
	1.02169	0.987569	PPT1	Homo sapiens	Palmitoyl-protein thioesterase 1	A0A286YFF7_HUMAN;A0A2C9F2P4_HUMAN;PPT1_HUMAN	37131.75;34136.44;34193.49	7	15.8733	15.8569	16.5612	16.7622	16.6311	17.8609
	0.885648	0.987441	SAP30	Homo sapiens	Histone deacetylase complex subunit SAP30	SAP30_HUMAN	23306.2	3	12.1546	13.6834	13.7291	14.1421	14.1185	14.2688
	0.832407	0.987271	ATP11C	Homo sapiens	Phospholipid-transporting ATPase;Phospholipid-transporting ATPase;Phospholipid-transporting ATPase IG	A0A067XG54_HUMAN;A0A804HIW2_HUMAN;AT11C_HUMAN	127681.05;129417.11;129477.17	9	15.0296	14.3813	15.7955	15.928	15.4923	16.7479
+	1.82049	0.987052	ATP1B3	Homo sapiens	Sodium/potassium-transporting ATPase subunit beta-3	AT1B3_HUMAN	31512.6	12	20.7049	20.4501	20.5684	21.7078	21.1097	21.8671
+	1.63148	0.986652	RPP38	Homo sapiens	Ribonuclease P protein subunit p38	RPP38_HUMAN	31834.3	12	15.9661	15.4732	16.1988	16.7592	16.6309	17.2079
+	1.5337	0.985913	PRKCI	Homo sapiens	Protein kinase C iota type	KPCI_HUMAN	68262.4	3	14.5023	14.4304	13.8826	15.5301	15.4269	14.816
	1.12855	0.984723	RBM26	Homo sapiens	RNA binding motif protein 26;RNA-binding protein 26	A0A087X0H9_HUMAN;RBM26_HUMAN	113794.56;113597.29	14	16.4878	16.9151	17.126	17.8153	17.202	18.4658
+	2.58453	0.98425	ZNF121	Homo sapiens	Zinc finger protein 121	ZN121_HUMAN	44694.4	11	14.8476	15.0487	15.2426	16.1423	15.8456	16.1037
	1.06446	0.983679	CLN3;CLN3;;CLN3	Homo sapiens	Battenin	A0A1B0GV71_HUMAN;A0A1B0GW34_HUMAN;A0A1B0GWD3_HUMAN;CLN3_HUMAN	40036.1;39352.26;43463.22;47622.98	4	13.1866	13.693	13.7796	14.2907	14.0134	15.3062
+	1.9312	0.983445	GPHN	Homo sapiens	Gephyrin	F5H039_HUMAN;GEPH_HUMAN	84734.11;79748.39	3	12.2624	12.5714	12.6499	13.1025	13.6177	13.7139
+	1.76163	0.983391	SPCS1	Homo sapiens	Signal peptidase complex subunit 1	A0A5F9YFS9_HUMAN	11804.8	3	18.1498	18.0152	18.761	19.3042	19.1096	19.4624
+	1.63614	0.983272	RB1	Homo sapiens	RB transcriptional corepressor 1;Retinoblastoma-associated protein	A0A3B3IS71_HUMAN;RB_HUMAN	105453.55;106159.41	31	17.7601	18.0368	18.4359	18.8955	18.8435	19.4437
+	2.01484	0.982918	PIGO	Homo sapiens	GPI ethanolamine phosphate transferase 3	A0A8V8TPI4_HUMAN;PIGO_HUMAN	114104.3;118698.88	6	13.8071	13.4123	13.8266	14.9121	14.358	14.7246
+	2.10079	0.981664	GNB2	Homo sapiens	Guanine nucleotide-binding protein G(I)/G(S)/G(T) subunit beta-2	GBB2_HUMAN	37331	6	19.0113	18.4882	18.659	19.9025	19.4668	19.7341
	0.407045	0.981538	BABAM2	Homo sapiens	BRISC and BRCA1-A complex member 2 (Fragment);BRISC and BRCA1-A complex member 2	F8W733_HUMAN;BABA2_HUMAN	31972.68;43551.7	2	11.7714	12.3447	11.2719	11.0139	12.9387	14.38
+	1.32201	0.98093	TEX264	Homo sapiens	Testis-expressed protein 264	TX264_HUMAN	34188.6	8	16.1336	15.3927	16.3506	17.1568	16.5585	17.1044
+	2.50773	0.980182	CXXC1	Homo sapiens	CXXC-type zinc finger protein 1	A0A669KB29_HUMAN;CXXC1_HUMAN	74622.38;75711.55	10	14.6454	14.734	14.4384	15.684	15.3353	15.739
+	1.55664	0.980122	NKIRAS2	Homo sapiens	NFKB inhibitor interacting Ras like 2;NFKB inhibitor interacting Ras like 2 (Fragment);NF-kappa-B inhibitor-interacting Ras-like protein 2	H7BXP1_HUMAN;K7ERG2_HUMAN;KBRS2_HUMAN	25724.52;16301.47;21508.45	3	13.0132	13.7817	13.872	14.5145	14.7168	14.3759
+	2.41637	0.98008	ATP6AP2	Homo sapiens	Renin receptor	RENR_HUMAN	39008	10	16.0136	16.082	16.1267	16.9604	16.8371	17.365
+	1.61802	0.979698	QPRT	Homo sapiens	Nicotinate-nucleotide pyrophosphorylase [carboxylating]	NADC_HUMAN	30845.6	3	12.8684	13.8159	13.3715	14.2981	14.4171	14.2798
	0.9784	0.979511	AHCY	Homo sapiens	Adenosylhomocysteinase	SAHH_HUMAN	47716.1	15	16.3985	17.4323	17.3471	17.5352	17.9153	18.666
+	1.97692	0.979442	CAMK2G	Homo sapiens	calcium/calmodulin-dependent protein kinase;calcium/calmodulin-dependent protein kinase (Fragment);calcium/calmodulin-dependent protein kinase;Calcium/calmodulin-dependent protein kinase type II subunit gamma;calcium/calmodulin-dependent protein kinase;calcium/calmodulin-dependent protein kinase (Fragment)	A0A2Q3DQE3_HUMAN;A0A8V8TPN2_HUMAN;H0Y6G2_HUMAN;KCC2G_HUMAN;Q5SWX3_HUMAN;Q8WU40_HUMAN	62164.58;53608.1;65242.05;62607.2;57796.71;50924.83	6	13.8149	13.8098	13.6353	14.7001	14.3903	15.1079
	1.27844	0.979371	VAMP8	Homo sapiens	Vesicle-associated membrane protein 8	VAMP8_HUMAN	11438.2	6	18.4686	17.862	18.6593	19.6078	18.7765	19.5437
+	2.4865	0.977899	PRPF40A	Homo sapiens	Pre-mRNA processing factor 40 homolog A;Pre-mRNA processing factor 40 homolog A;HCG1811743, isoform CRA_d;Pre-mRNA processing factor 40 homolog A;Pre-mRNA processing factor 40 homolog A;Pre-mRNA-processing factor 40 homolog A	A0A7N4I394_HUMAN;A0A8Q3SIG7_HUMAN;A0A8V8TM61_HUMAN;A0A8V8TM87_HUMAN;F5H578_HUMAN;PR40A_HUMAN	112405.21;104363.12;106373.44;106159.18;110368.73;108804.96	25	18.5926	18.9267	18.9171	19.9045	19.5701	19.8956
+	1.33684	0.977863	ARL6IP6	Homo sapiens	ADP ribosylation factor like GTPase 6 interacting protein 6;ADP ribosylation factor like GTPase 6 interacting protein 6;ADP ribosylation factor like GTPase 6 interacting protein 6;ADP ribosylation factor like GTPase 6 interacting protein 6;ADP ribosylation factor like GTPase 6 interacting protein 6;ADP ribosylation factor like GTPase 6 interacting protein 6;ADP ribosylation factor like GTPase 6 i…	A0A8I5KQ30_HUMAN;A0A8I5KQY4_HUMAN;A0A8I5KRB3_HUMAN;A0A8I5KU55_HUMAN;A0A8I5KYK3_HUMAN;H7C0H7_HUMAN;H7C192_HUMAN;AR6P6_HUMAN	21167.27;16937.12;16591.68;22669.14;17883.4;16229.49;23992.12;24676.28	4	15.6718	15.1006	15.2685	16.9157	15.9725	16.0862
	0.490768	0.977603	RDX	Homo sapiens	Radixin	A0A2R8Y5S7_HUMAN;A0A2R8Y7M3_HUMAN;RADI_HUMAN	69335.69;62930.62;68563.9	12	16.3374	16.8097	16.7697	16.7255	16.7987	19.3254
	0.870193	0.977579	DSG1	Homo sapiens	Desmoglein-1	DSG1_HUMAN	113748	27	18.9486	18.2266	18.8465	20.1795	20.0643	18.7106
	1.29811	0.977566	SYPL1	Homo sapiens	Synaptophysin like 1	A0A994J5W6_HUMAN	8648.2	2	14.8807	14.1328	13.9666	15.673	15.3059	14.9339
+	1.75814	0.977223	TTK	Homo sapiens	Dual specificity protein kinase TTK	TTK_HUMAN	97072.3	26	18.2711	18.6423	18.2751	19.3346	19.017	19.7686
+	2.06962	0.976273	PPP2R5D	Homo sapiens	Serine/threonine-protein phosphatase 2A 56 kDa regulatory subunit delta isoform	2A5D_HUMAN	69991.8	18	17.9929	18.6847	18.3752	19.2911	19.3011	19.3894
+	3.12771	0.976163	OTUB1	Homo sapiens	Ubiquitin thioesterase OTUB1	OTUB1_HUMAN	31284.1	13	18.7943	19.1245	18.9658	19.8531	19.959	20.001
+	2.59618	0.976135	EARS2	Homo sapiens	Probable glutamate--tRNA ligase, mitochondrial	SYEM_HUMAN	58688.6	17	18.4935	18.5702	18.7351	19.4544	19.4447	19.8281
	1.24316	0.975716	SLC35A2	Homo sapiens	Solute carrier family 35 member A2;UDP-galactose translocator	B4DE15_HUMAN;S35A2_HUMAN	42226.48;41307.48	3	15.1272	14.5895	14.9936	16.2668	15.2202	16.1505
+	2.84645	0.975536	NSF	Homo sapiens	Vesicle-fusing ATPase	A0A994J5K9_HUMAN;A0A994J5X2_HUMAN;A0A994J5X9_HUMAN;I3L0N3_HUMAN;K7EQD6_HUMAN;NSF_HUMAN	81919.64;82348.08;82507.27;82091.75;85135.39;82594.34	41	19.7226	19.7179	19.9317	20.7769	20.5838	20.938
	1.29435	0.975044	PPIL1	Homo sapiens	Peptidyl-prolyl cis-trans isomerase-like 1	PPIL1_HUMAN	18236.8	5	16.2038	16.2518	16.9992	17.6427	16.9812	17.756
	1.04614	0.974807	GK	Homo sapiens	Glycerol kinase	GLPK_HUMAN	61244.6	19	16.7873	16.4564	17.5643	18.0272	17.3614	18.3437
+	1.43066	0.974758	ARHGAP17	Homo sapiens	Rho GTPase-activating protein 17	RHG17_HUMAN	95436.7	5	14.2233	14.0984	14.3967	15.6398	14.6231	15.3798
+	1.93956	0.974717	RPAP2	Homo sapiens	Putative RNA polymerase II subunit B1 CTD phosphatase RPAP2	RPAP2_HUMAN	69508.8	12	15.3882	15.0351	15.1359	16.3597	15.7735	16.3501
	0.63418	0.974473	GNL3L	Homo sapiens	Guanine nucleotide-binding protein-like 3-like protein	GNL3L_HUMAN	65573.2	21	17.9558	19.1329	17.3608	19.3029	19.8109	18.2593
+	1.37865	0.974291	NUMB	Homo sapiens	Protein numb homolog	NUMB_HUMAN	70803.8	11	16.4621	15.7307	16.5275	17.0552	16.9597	17.6282
	0.336432	0.974256	AFF1	Homo sapiens	ALF transcription elongation factor 1 (Fragment);AF4/FMR2 family member 1;AF4/FMR2 family member 1	A0A669KBI3_HUMAN;F5GXF9_HUMAN;AFF1_HUMAN	117151.41;131125.32;131421.51	2	16.5338	19.5941	19.4106	18.2812	19.5883	20.5916
+	1.51394	0.973626	EMD	Homo sapiens	Emerin	EMD_HUMAN	28993.8	18	21.578	21.2138	21.9625	22.6519	22.1677	22.8556
+	2.64569	0.972969	LYAR	Homo sapiens	Cell growth-regulating nucleolar protein	LYAR_HUMAN	43633.8	18	19.6156	19.6137	19.816	20.511	20.5535	20.8996
	0.372672	0.972898	COX5B	Homo sapiens	Cytochrome c oxidase subunit 5B, mitochondrial	COX5B_HUMAN	13695.7	6	16.0497	15.931	16.9426	18.2756	15.1894	18.377
	1.02933	0.972796	DVL3	Homo sapiens	Segment polarity protein dishevelled homolog DVL-3	DVL3_HUMAN	78054.9	6	14.6342	15.7866	15.8844	16.1381	16.3131	16.7724
	0.794355	0.972537	MTFR1	Homo sapiens	Mitochondrial fission regulator (Fragment);Mitochondrial fission regulator 1	H0YBZ4_HUMAN;MTFR1_HUMAN	NaN;37000.49	2	11.8672	11.3109	11.862	12.419	11.866	13.6727
+	1.65269	0.971797	EFTUD2	Homo sapiens	116 kDa U5 small nuclear ribonucleoprotein component	U5S1_HUMAN	109436	50	20.7787	20.7893	21.4392	21.8651	21.7768	22.2807
+	2.52196	0.971361	PPP3CC	Homo sapiens	Serine/threonine-protein phosphatase 2B catalytic subunit gamma isoform	PP2BC_HUMAN	58129.4	5	15.1722	14.8861	15.1918	15.963	15.9194	16.2819
+	2.42804	0.971249	PCBP2	Homo sapiens	Poly(rC)-binding protein 2	PCBP2_HUMAN	38580.1	17	21.3204	21.5844	21.8188	22.4977	22.4557	22.6839
+	2.90152	0.970455	ARHGAP19	Homo sapiens	Rho GTPase-activating protein 19	RHG19_HUMAN	55756.2	17	16.1023	16.2142	16.5002	17.2722	17.2151	17.2407
+	2.0391	0.97003	PDLIM4	Homo sapiens	PDZ and LIM domain 4 (Fragment);PDZ and LIM domain protein 4	C9J542_HUMAN;PDLI4_HUMAN	12920.22;35398	3	12.2152	12.205	12.1581	13.5347	12.8293	13.1245
+	1.68759	0.969549	PSRC1	Homo sapiens	Proline/serine-rich coiled-coil protein 1	PSRC1_HUMAN	38796.1	2	13.3235	13.9469	13.8048	14.6828	14.339	14.962
	1.09755	0.969392	SF3A2	Homo sapiens	Splicing factor 3A subunit 2	SF3A2_HUMAN	49255.6	9	16.2682	16.5702	17.0073	17.6044	16.9591	18.1905
+	2.74116	0.969382	DLGAP5	Homo sapiens	Disks large-associated protein 5	DLGP5_HUMAN	95114.9	20	17.0747	17.4853	17.3008	18.3648	18.1717	18.2324
+	2.37296	0.96926	NUP98	Homo sapiens	Nuclear pore complex protein Nup98-Nup96	A0A8V8TQF7_HUMAN;A0A8V8TR21_HUMAN;H0YCR0_HUMAN;H0YEN4_HUMAN;NUP98_HUMAN	194882.44;194161.66;191434.54;195096.66;197579.35	39	17.9725	18.2156	17.9535	19.2731	18.7816	18.9947
+	1.448	0.969254	CBX2	Homo sapiens	Chromobox protein homolog 2	CBX2_HUMAN	56080.6	6	13.5717	14.3996	14.2004	15.0768	15.3199	14.6826
+	1.58392	0.969117	UQCC1	Homo sapiens	Ubiquinol-cytochrome c reductase complex assembly factor 1;Ubiquinol-cytochrome c reductase complex assembly factor 1 (Fragment);Ubiquinol-cytochrome c reductase complex assembly factor 1 (Fragment);Ubiquinol-cytochrome-c reductase complex assembly factor 1	B1AKV2_HUMAN;B1AKV3_HUMAN;B1AKV6_HUMAN;UQCC1_HUMAN	25489.81;28938.83;27909.46;34600.16	3	12.5892	13.0653	13.2095	13.6407	13.7983	14.3324
+	1.45017	0.969074	MAP3K6	Homo sapiens	Mitogen-activated protein kinase kinase kinase 6	M3K6_HUMAN	142596	2	11.8753	11.7713	12.0903	13.4612	12.4891	12.6937
	0.344373	0.968886	CALML5	Homo sapiens	Calmodulin-like protein 5	CALL5_HUMAN	15892.5	2	11.6091	10.796	11.5937	11.6025	14.52	10.7829
+	2.87403	0.968842	CDC42BPA	Homo sapiens	non-specific serine/threonine protein kinase;non-specific serine/threonine protein kinase;Serine/threonine-protein kinase MRCK alpha	A0A0A0MRJ0_HUMAN;A0A0A0MRJ1_HUMAN;MRCKA_HUMAN	193634.96;209788.61;197306.92	53	18.6544	18.3805	18.424	19.5866	19.4875	19.2914
	1.21413	0.968789	CRNKL1	Homo sapiens	Crooked neck pre-mRNA splicing factor 1;Crooked neck-like protein 1	Q5JY65_HUMAN;CRNL1_HUMAN	99173.42;100451.84	5	14.1248	13.4861	13.6952	15.3779	14.5072	14.3274
+	1.63252	0.968602	UFL1	Homo sapiens	E3 UFM1-protein ligase 1	UFL1_HUMAN	89595.3	39	19.8289	19.6511	20.1457	20.8497	20.4439	21.238
+	2.32603	0.968561	ZBTB24	Homo sapiens	Zinc finger and BTB domain containing 24;Zinc finger and BTB domain containing 24;Zinc finger and BTB domain-containing protein 24	A0A8V8TLS8_HUMAN;A0A8V8TLT3_HUMAN;ZBT24_HUMAN	71959.79;65315.22;78282.05	3	11.9979	11.834	12.1806	12.891	12.7857	13.2415
	1.26171	0.968375	POM121C	Homo sapiens	Nuclear envelope pore membrane protein POM 121C	P121C_HUMAN	125092	17	17.5842	17.6818	16.9766	18.8598	18.413	17.8749
	1.21362	0.968323	RPL32	Homo sapiens	Ribosomal protein L32 (Fragment);Ribosomal protein L32;Large ribosomal subunit protein eL32	D3YTB1_HUMAN;F8W727_HUMAN;RL32_HUMAN	15616.58;17962.14;15859.8	12	20.5515	21.0141	21.6366	21.7566	21.9169	22.4337
+	1.72845	0.968294	PPP1R10	Homo sapiens	Serine/threonine-protein phosphatase 1 regulatory subunit 10	PP1RA_HUMAN	99057.7	15	16.9788	16.4093	16.5136	17.6165	17.2787	17.9114
+	1.42387	0.968193	PRPF39	Homo sapiens	Pre-mRNA-processing factor 39	PRP39_HUMAN	78429.7	6	13.0535	13.2771	13.127	14.0018	13.654	14.7064
+	2.38653	0.968168	PRRC2C	Homo sapiens	Proline rich coiled-coil 2C	E7EPN9_HUMAN	308777	65	19.6577	19.7513	19.9568	20.9218	20.4827	20.8658
+	1.45945	0.968075	MRE11	Homo sapiens	Double-strand break repair protein;Double-strand break repair protein MRE11	F8W7U8_HUMAN;MRE11_HUMAN	80522.18;80593.26	19	17.4334	17.7694	18.2547	18.8395	18.4266	19.0956
	1.30056	0.967871	PABPC4	Homo sapiens	Polyadenylate-binding protein	A0A7I2V4L7_HUMAN	66500.2	23	19.7566	20.8098	20.6883	21.2293	21.3446	21.5844
+	1.56797	0.967734	LAGE3	Homo sapiens	EKC/KEOPS complex subunit LAGE3	LAGE3_HUMAN	14803.7	2	13.2849	13.9783	13.0874	14.5188	14.4905	14.2446
+	1.74398	0.967333	DOLPP1	Homo sapiens	Dolichyldiphosphatase 1	DOPP1_HUMAN	27030.6	5	16.8114	17.4985	16.893	17.8993	17.9212	18.2844
	0.827183	0.966887	KLC2	Homo sapiens	Kinesin light chain 2	KLC2_HUMAN	68934.6	20	15.9415	17.506	17.5806	18.1098	18.0124	17.8065
+	2.94506	0.966341	MAP3K4	Homo sapiens	Mitogen-activated protein kinase kinase kinase 4	F5H538_HUMAN;J3KNB8_HUMAN;M3K4_HUMAN	181238.19;176567.14;181684.73	46	18.5768	18.7688	18.8105	19.5074	19.8079	19.7399
+	1.38868	0.965064	SLC30A7	Homo sapiens	Zinc transporter 7	ZNT7_HUMAN	41625.9	5	15.4856	14.6794	15.6361	16.3459	15.9729	16.3774
	1.28104	0.965059	;KLC1;KLC1;KLC1;KLC1;KLC1	Homo sapiens	Kinesin light chain;Kinesin light chain;Kinesin light chain;Kinesin light chain;Kinesin light chain;Kinesin light chain 1	E7EVH7_HUMAN;F8W6L3_HUMAN;G3V2E7_HUMAN;G3V3H3_HUMAN;G3V5R9_HUMAN;KLC1_HUMAN	82482.37;65485.97;62715.59;68775.24;71407.45;65309.51	14	15.3615	15.7108	16.1543	16.6901	16.2507	17.181
+	2.05829	0.964729	TMEM70	Homo sapiens	Transmembrane protein 70, mitochondrial	TMM70_HUMAN	28969.3	6	18.0431	17.8867	18.4176	19.0668	18.8697	19.3051
+	2.53668	0.964684	COX20	Homo sapiens	Cytochrome c oxidase assembly protein COX20, mitochondrial	COX20_HUMAN	13291.2	7	17.6569	17.7939	17.9389	18.7756	18.539	18.9691
+	1.30959	0.964242	MRPS15	Homo sapiens	Small ribosomal subunit protein uS15m	RT15_HUMAN	29842.1	7	15.4426	16.3678	16.3643	16.7626	17.0045	17.3004
	0.350109	0.963989	AGPAT4	Homo sapiens	1-acyl-sn-glycerol-3-phosphate acyltransferase delta	PLCD_HUMAN	44021.3	2	14.1947	11.4554	14.6604	13.6203	14.109	15.4732
	1.22768	0.963981	SLC38A9	Homo sapiens	Solute carrier family 38 member 9	B3KVK8_HUMAN	49843	2	15.1966	15.3118	15.9553	16.4978	15.9396	16.9182
	0.976967	0.963508	KRT5	Homo sapiens	Keratin, type II cytoskeletal 5	K2C5_HUMAN	62378.3	30	21.3852	21.1026	21.5033	22.9807	22.445	21.4559
+	3.76812	0.962573	TUBAL3	Homo sapiens	Tubulin alpha chain-like 3	TBAL3_HUMAN	49908.7	4	18.2046	18.2031	18.3232	19.116	19.3164	19.1863
+	1.98584	0.962521	GTPBP4	Homo sapiens	GTP-binding protein 4	GTPB4_HUMAN	73964.5	37	20.3617	20.0311	20.553	21.5093	21.0081	21.316
+	2.62865	0.962407	RPL17;RPL17-C18orf32;RPL17;RPL17;RPL17	Homo sapiens	60S ribosomal protein L17 (Fragment);60S ribosomal protein L17;60S ribosomal protein L17 (Fragment);60S ribosomal protein L17 (Fragment);Large ribosomal subunit protein uL22	A0A087WXM6_HUMAN;A0A0A6YYL6_HUMAN;J3KRX5_HUMAN;J3QQT2_HUMAN;RL17_HUMAN	19585.75;26372.69;20170.47;19785.99;21397.02	8	21.5942	21.5369	21.8658	22.4636	22.6224	22.7982
+	1.88869	0.962187	RALA	Homo sapiens	Ras-related protein Ral-A	RALA_HUMAN	23566.8	4	17.7743	17.3482	17.4619	18.5574	18.1404	18.7731
+	1.44799	0.961881	TAF8	Homo sapiens	Transcription initiation factor TFIID subunit 8	A0A8I5KVM3_HUMAN;A0A8I5QL44_HUMAN;TAF8_HUMAN	35142.48;35284.6;34262.39	8	15.9999	16.1943	15.8676	17.5066	16.4908	16.9501
+	2.08079	0.961831	TARBP1	Homo sapiens	Probable methyltransferase TARBP1	TARB1_HUMAN	181675	35	18.1019	17.5917	17.8207	18.6202	18.722	19.0576
	0.477294	0.961742	VCP	Homo sapiens	Transitional endoplasmic reticulum ATPase	A0A7P0TAW3_HUMAN;TERA_HUMAN	86118.63;89321.8	49	19.2737	19.1446	20.2083	19.8208	19.5776	22.1134
	0.63343	0.960783	FOXL2	Homo sapiens	Forkhead box protein L2	FOXL2_HUMAN	38772	4	12.4296	14.1856	14.0922	14.9627	13.7794	14.8476
+	1.61632	0.960725	TRMT112	Homo sapiens	Multifunctional methyltransferase subunit TRM112-like protein	TR112_HUMAN	14199.4	6	16.1736	16.5429	16.4439	17.6812	16.8614	17.4999
	1.14054	0.960642	MRTO4	Homo sapiens	mRNA turnover protein 4 homolog	MRT4_HUMAN	27560.5	15	18.5506	19.2424	19.7432	19.9996	19.8972	20.5213
	1.01754	0.960482	FARP2	Homo sapiens	FERM, ARHGEF and pleckstrin domain-containing protein 2	FARP2_HUMAN	119888	6	14.9936	13.9466	15.2842	15.905	15.3494	15.8516
+	2.72797	0.960421	UQCRC2	Homo sapiens	Cytochrome b-c1 complex subunit 2, mitochondrial	QCR2_HUMAN	48443	20	21.1702	21.4343	21.5269	22.3435	22.2018	22.4673
+	1.61033	0.960225	TRIM4	Homo sapiens	E3 ubiquitin-protein ligase TRIM4	TRIM4_HUMAN	57461	16	17.0069	17.0222	17.5062	18.2029	17.7324	18.4806
+	3.40045	0.960224	SMARCA4	Homo sapiens	SWI/SNF related, matrix associated, actin dependent regulator of chromatin, subfamily a, member 4;SWI/SNF related, matrix associated, actin dependent regulator of chromatin, subfamily a, member 4;SWI/SNF related, matrix associated, actin dependent regulator of chromatin, subfamily a, member 4;Transcription activator BRG1;SMARCA4 isoform 2	A0A2R8Y4P4_HUMAN;A0A2R8Y7S2_HUMAN;A0A994J6Y9_HUMAN;SMCA4_HUMAN;Q9HBD4_HUMAN	185193.41;184850.97;171304.31;184645.58;188148.58	42	19.6875	19.8755	19.9018	20.7728	20.6893	20.8834
+	2.52993	0.960174	PEX13	Homo sapiens	Peroxisomal membrane protein PEX13	PEX13_HUMAN	44129.7	4	13.6469	13.9821	13.6581	14.806	14.5235	14.8382
	0.749809	0.959566	CWF19L2	Homo sapiens	CWF19 like cell cycle control factor 2 (Fragment);CWF19 like cell cycle control factor 2 (Fragment);CWF19-like protein 2	H0YE03_HUMAN;H7C3G7_HUMAN;C19L2_HUMAN	63569.43;71642.16;103786.98	3	12.2581	12.0074	12.9718	13.8499	12.349	13.9171
+	1.58332	0.959396	LYN	Homo sapiens	Tyrosine-protein kinase Lyn	LYN_HUMAN	58574.1	23	18.2669	18.2516	18.683	19.2335	19.0227	19.8236
	0.748445	0.959352	TCEA1	Homo sapiens	Transcription elongation factor (Fragment);Transcription elongation factor A protein 1	A0A1W2PPZ5_HUMAN;TCEA1_HUMAN	33935.62;33969.63	5	13.0022	13.7221	13.7948	13.5364	14.4836	15.3772
+	2.16139	0.958974	RSBN1L	Homo sapiens	Lysine-specific demethylase RSBN1L	RSBNL_HUMAN	94869.6	6	14.2177	14.3365	14.7016	15.1816	15.3619	15.5892
+	1.58258	0.958721	MED27	Homo sapiens	Mediator of RNA polymerase II transcription subunit 27	MED27_HUMAN	35431.8	7	16.5322	17.0245	17.0093	17.4124	18.1961	17.8337
+	2.17724	0.957976	GSE1	Homo sapiens	Genetic suppressor element 1	GSE1_HUMAN	136164	26	16.8811	17.1537	17.1294	17.9462	17.7686	18.3232
	0.969241	0.957605	GTF2E1	Homo sapiens	General transcription factor IIE subunit 1	T2EA_HUMAN	49452.1	3	12.3194	12.603	12.2719	12.724	13.1136	14.2295
+	1.77287	0.957558	TMX3	Homo sapiens	Protein disulfide-isomerase TMX3	TMX3_HUMAN	51872	12	16.2408	16.4634	16.8412	17.506	17.1668	17.7453
+	1.73784	0.957498	CYB5R1	Homo sapiens	NADH-cytochrome b5 reductase 1	NB5R1_HUMAN	34094.8	15	17.8878	17.6025	18.1159	18.6068	18.6476	19.2244
	0.83739	0.957439	SLC7A1	Homo sapiens	High affinity cationic amino acid transporter 1	CTR1_HUMAN	67638.4	8	16.4482	15.4819	16.4159	17.1377	16.3055	17.7751
+	3.90128	0.956709	ANKRD17	Homo sapiens	Ankyrin repeat domain 17 (Fragment);Ankyrin repeat domain-containing protein 17	H0YM23_HUMAN;ANR17_HUMAN	NaN;274257.91	28	17.8843	17.9812	17.9093	18.9961	18.8047	18.8441
	1.0752	0.956638	RANBP9	Homo sapiens	Ran-binding protein 9	RANB9_HUMAN	77847.3	18	18.6153	19.3942	19.5237	20.0739	19.6349	20.6943
+	1.59448	0.95649	BSG	Homo sapiens	Basigin (Ok blood group);Basigin	A0A7P0TA85_HUMAN;BASI_HUMAN	28991.71;42200.36	9	20.5387	20.2716	21.0278	21.678	21.2479	21.7816
	1.03459	0.956247	DNAJB1	Homo sapiens	DnaJ homolog subfamily B member 1	DNJB1_HUMAN	38044.1	13	16.613	17.0429	17.6645	17.4537	18.4532	18.2822
+	2.50883	0.956014	HEATR3	Homo sapiens	HEAT repeat-containing protein 3	HEAT3_HUMAN	74582.7	18	18.0136	17.9396	18.0431	19.0213	18.6741	19.1689
	0.479864	0.95594	PDE12	Homo sapiens	2',5'-phosphodiesterase 12	PDE12_HUMAN	67351.5	6	12.5079	13.6167	13.2022	13.013	13.5409	15.6408
+	1.85372	0.955481	NUP85	Homo sapiens	Nuclear pore complex protein Nup85	NUP85_HUMAN	75019.4	23	18.7557	18.5738	18.8917	19.9359	19.2781	19.8737
	0.945843	0.955412	CCT7	Homo sapiens	T-complex protein 1 subunit eta	TCPH_HUMAN	59366.6	39	21.817	22.2627	22.7007	22.8071	22.8285	24.0111
+	1.44605	0.955317	HSDL2	Homo sapiens	Hydroxysteroid dehydrogenase-like protein 2	HSDL2_HUMAN	45394.7	14	16.3869	17.3523	17.1762	17.8148	17.8888	18.0778
	0.842927	0.955315	LSM6	Homo sapiens	U6 snRNA-associated Sm-like protein LSm6	LSM6_HUMAN	9127.57	3	13.8449	13.9552	15.0386	14.9702	14.7818	15.9526
+	1.78783	0.955074	FAM91A1	Homo sapiens	Protein FAM91A1	F91A1_HUMAN	93909	8	14.9646	15.0798	14.7495	15.6836	16.3241	15.6514
+	3.24121	0.954858	INTS7	Homo sapiens	Integrator complex subunit 7	INT7_HUMAN	106834	36	18.6797	18.9169	18.9727	19.855	19.7445	19.8343
	0.662014	0.954689	TYK2	Homo sapiens	Tyrosine-protein kinase;Tyrosine-protein kinase;Tyrosine-protein kinase;Non-receptor tyrosine-protein kinase TYK2	A0A8V8TN50_HUMAN;A0A8V8TPJ0_HUMAN;H0YE24_HUMAN;TYK2_HUMAN	119580.69;131878.98;129413.87;133649.9	13	15.4548	14.9714	16.4617	16.1754	16.0284	17.5481
+	1.88182	0.954456	NUP37	Homo sapiens	Nucleoporin Nup37	NUP37_HUMAN	36707.6	10	17.5358	17.239	17.3709	18.7158	18.0017	18.2916
	1.1595	0.954303	RBM7	Homo sapiens	RNA binding motif protein 7	J3KPD3_HUMAN	30590.6	7	15.0169	14.9313	15.5516	15.9538	15.6428	16.7661
+	1.62716	0.953813	AVL9	Homo sapiens	AVL9 cell migration associated;Late secretory pathway protein AVL9 homolog	B8ZZW5_HUMAN;AVL9_HUMAN	69801.01;71947.43	8	14.3482	14.3143	15.0597	15.4767	15.363	15.7439
+	2.61597	0.953582	PRPSAP1	Homo sapiens	Phosphoribosyl pyrophosphate synthase-associated protein 1	KPRA_HUMAN	39393.7	7	14.9587	14.5203	14.6311	15.5649	15.723	15.6828
	0.66991	0.953559	ZCCHC9	Homo sapiens	Zinc finger CCHC domain-containing protein 9	ZCHC9_HUMAN	30477	3	13.4696	13.2128	13.1184	15.372	13.1719	14.1175
+	1.74528	0.95351	BCL7C	Homo sapiens	BAF chromatin remodeling complex subunit BCL7C (Fragment);B-cell CLL/lymphoma 7 protein family member C	I3L1Q2_HUMAN;BCL7C_HUMAN	NaN;23468.1	3	15.3336	16.0147	15.6258	16.611	16.3563	16.8673
	0.796868	0.953247	TMEM192	Homo sapiens	Transmembrane protein 192	TM192_HUMAN	30922.3	2	13.0273	13.4745	13.5355	14.6372	13.2619	14.9979
+	1.69674	0.953187	COQ4	Homo sapiens	Coenzyme Q4	Q5T4B9_HUMAN	16796.4	4	14.3369	14.0359	14.5776	15.4276	14.8711	15.5113
	1.30512	0.953165	TSPAN14	Homo sapiens	Tetraspanin-14	TSN14_HUMAN	30690.8	4	15.6469	15.8146	16.0327	16.8615	16.1899	17.3023
+	1.49241	0.953133	CYP20A1	Homo sapiens	Cytochrome P450 family 20 subfamily A member 1;Cytochrome P450 20A1	E9PHG5_HUMAN;CP20A_HUMAN	53448.56;52432.34	15	16.6006	16.5794	16.9244	17.6815	17.1675	18.1148
+	1.57628	0.952429	GTPBP10	Homo sapiens	GTP-binding protein 10	GTPBA_HUMAN	42932.9	9	16.0044	15.9032	16.2237	16.7598	16.7113	17.5175
+	1.85779	0.952375	TAF15	Homo sapiens	TATA-binding protein-associated factor 2N	A0A0J9YYE0_HUMAN;RBP56_HUMAN	48839.52;61829.94	4	17.5467	17.1459	17.3913	18.539	17.9244	18.4776
	1.11754	0.95226	KRT10	Homo sapiens	Keratin 10	A0A1B0GVI3_HUMAN	63346.2	42	26.0992	25.2766	25.6677	27.1738	26.6688	26.0576
+	2.16999	0.9519	AP2M1	Homo sapiens	AP-2 complex subunit mu	A0A087WY71_HUMAN;AP2M1_HUMAN	49526.54;49654.67	26	19.2134	19.7102	19.2957	20.1576	20.4199	20.4975
+	3.02877	0.951453	AARS2	Homo sapiens	Alanine--tRNA ligase, mitochondrial	SYAM_HUMAN	107340	30	18.0206	18.2256	18.341	19.0375	19.2077	19.1963
+	1.34169	0.951371	USP6NL	Homo sapiens	USP6 N-terminal-like protein;USP6 N-terminal like	US6NL_HUMAN;X6RAB3_HUMAN	94104.08;96666.13	5	13.4221	13.3412	13.0314	14.7987	14.1068	13.7434
+	2.17884	0.951338	CSDE1	Homo sapiens	Cold shock domain-containing protein E1	CSDE1_HUMAN	88884.7	24	17.0597	17.1375	17.377	18.1467	17.8687	18.4127
	1.08649	0.951297	RBM22	Homo sapiens	RNA binding motif protein 22 (Fragment);Pre-mRNA-splicing factor RBM22	E5RJW4_HUMAN;RBM22_HUMAN	20768.89;46895.58	2	12.3092	12.1664	11.8754	13.8018	12.9381	12.465
	1.16838	0.951104	TDP2	Homo sapiens	Tyrosyl-DNA phosphodiesterase 2	TYDP2_HUMAN	40929.6	4	13.7833	14.1741	14.6602	14.9127	14.8299	15.7283
+	1.89186	0.951075	B4GALT3	Homo sapiens	Beta-1,4-galactosyltransferase 3	B4GT3_HUMAN	43928	4	13.8701	14.3869	14.3976	15.1255	14.9552	15.4271
+	1.54169	0.951021	DNAJA3	Homo sapiens	DnaJ homolog subfamily A member 3, mitochondrial	DNJA3_HUMAN	52488.7	20	20.9463	20.3658	21.2557	21.8597	21.5897	21.9714
	0.90439	0.950788	ZBED1	Homo sapiens	E3 SUMO-protein ligase ZBED1	ZBED1_HUMAN	78155.6	4	13.1923	12.5175	13.2056	14.389	13.0538	14.3249
	0.986805	0.950684	DNAJC10	Homo sapiens	DnaJ homolog subfamily C member 10	A0A7P0TAQ9_HUMAN;A0A7P0Z431_HUMAN;DJC10_HUMAN	87996.92;88876.21;91079.68	17	17.4803	18.6073	18.6636	18.8388	19.1216	19.6429
	1.02399	0.950097	LENG8	Homo sapiens	Leukocyte receptor cluster member 8	LENG8_HUMAN	88157.3	21	16.9959	17.8837	17.8897	18.1062	18.3522	19.1613
+	2.16941	0.94989	FAM98B	Homo sapiens	Protein FAM98B	FA98B_HUMAN	45547.2	7	15.54	15.308	15.5184	16.3655	16.1344	16.7163
+	1.75899	0.949872	ANXA7	Homo sapiens	Annexin A7	ANXA7_HUMAN	52739.2	12	17.3643	16.5328	16.8647	17.8958	17.8184	17.8972
+	1.51012	0.949233	TARDBP	Homo sapiens	TAR DNA-binding protein 43	TADBP_HUMAN	44739.8	15	18.7982	19.2721	19.3537	19.8441	19.8704	20.557
+	2.65965	0.949213	RPL13	Homo sapiens	Large ribosomal subunit protein eL13	RL13_HUMAN	24261.5	8	22.2133	22.157	22.1842	22.9215	23.0972	23.3833
+	2.27437	0.94912	MICU1	Homo sapiens	Mitochondrial calcium uptake 1;Mitochondrial calcium uptake 1;Calcium uptake protein 1, mitochondrial	A0A0U1RRK1_HUMAN;A0A286YF11_HUMAN;MICU1_HUMAN	54927.89;55158.11;54351.28	3	14.1688	14.2071	14.316	15.5097	14.9731	15.0565
	0.701528	0.949072	FOXRED1	Homo sapiens	FAD-dependent oxidoreductase domain-containing protein 1	FXRD1_HUMAN	53811.5	11	16.4389	16.5624	17.4342	17.2285	17.2301	18.8241
+	2.13667	0.948761	RAD51C	Homo sapiens	RAD51 homolog C (S. cerevisiae), isoform CRA_b;RAD51 paralog C;DNA repair protein RAD51 homolog 3	A0A8V8TMU8_HUMAN;J3QKK3_HUMAN;RA51C_HUMAN	33928.29;38839.06;42189.64	6	14.027	14.3668	13.9468	14.9334	14.9163	15.3371
	0.882005	0.948556	SLC39A1	Homo sapiens	Solute carrier family 39 member 1 (Fragment);Zinc transporter ZIP1	Q5T4K4_HUMAN;S39A1_HUMAN	25508.16;34249.65	4	13.4807	15.1018	14.4896	15.182	15.6349	15.1008
+	1.80996	0.948465	SNRNP40	Homo sapiens	U5 small nuclear ribonucleoprotein 40 kDa protein	SNR40_HUMAN	39310.5	19	18.4182	19.1776	18.6053	19.6775	19.5947	19.7744
+	1.6424	0.948226	NSDHL	Homo sapiens	Sterol-4-alpha-carboxylate 3-dehydrogenase, decarboxylating	NSDHL_HUMAN	41900.3	22	20.1345	20.0072	20.266	21.1388	20.6217	21.4919
	0.278252	0.948179	UBE2J2	Homo sapiens	Ubiquitin conjugating enzyme E2 J2 (Fragment);Ubiquitin-conjugating enzyme E2 J2	B1AMF0_HUMAN;UB2J2_HUMAN	22322.66;28898.29	2	11.6505	14.3717	11.8918	15.1661	14.0165	11.5759
	0.200975	0.948115	MARS2	Homo sapiens	Methionine--tRNA ligase, mitochondrial	SYMM_HUMAN	66590.9	2	10.6258	14.3791	11.6379	11.3798	12.1144	15.9929
+	1.56473	0.947906	POLDIP3	Homo sapiens	Polymerase delta-interacting protein 3	PDIP3_HUMAN	46089.3	13	17.2157	16.6606	16.3381	17.7036	17.4883	17.8662
+	2.10561	0.947521	SLC35B1	Homo sapiens	Solute carrier family 35 member B1 (Fragment);Solute carrier family 35 member B1	D6RHG0_HUMAN;S35B1_HUMAN	27644.84;35759.6	4	15.0114	14.9587	15.1823	16.1798	15.6389	16.1763
	1.19759	0.946889	KRT6A	Homo sapiens	Keratin, type II cytoskeletal 6A	K2C6A_HUMAN	60044.9	54	23.739	23.3063	23.7569	25.1053	24.6093	23.9282
+	1.75577	0.946824	KPNB1	Homo sapiens	Importin subunit beta-1	IMB1_HUMAN	97170.2	54	22.7397	22.4862	23.007	23.7806	23.3254	23.9674
+	2.19832	0.946767	RICTOR	Homo sapiens	Rapamycin-insensitive companion of mTOR	RICTR_HUMAN	192218	62	19.003	18.8513	19.4008	20.014	19.9099	20.1716
+	3.08661	0.946728	CDK17	Homo sapiens	Cyclin dependent kinase 17;Cyclin-dependent kinase 17	F5H6Z0_HUMAN;CDK17_HUMAN	53533.42;59582.22	5	14.0067	14.0087	14.0831	15.0175	14.7882	15.133
	0.39572	0.94671	ELAC2	Homo sapiens	Zinc phosphodiesterase ELAC protein 2	RNZ2_HUMAN	92219	11	15.198	15.4762	17.5424	16.0377	16.6707	18.3482
	0.732392	0.945747	CCDC8	Homo sapiens	Coiled-coil domain containing 8	A0A8V8TMN3_HUMAN	67201.6	17	16.1052	17.5922	16.1492	17.6739	18.0749	16.935
+	2.97155	0.945006	RECQL5	Homo sapiens	ATP-dependent DNA helicase Q5	RECQ5_HUMAN	108858	15	15.863	16.1176	16.2422	17.0258	17.0118	17.0202
+	2.63612	0.94469	MTFR2	Homo sapiens	Mitochondrial fission regulator 2	MTFR2_HUMAN	43384.1	9	15.6206	15.3432	15.4715	16.2665	16.3652	16.6376
+	1.57903	0.944006	SYAP1	Homo sapiens	Synapse-associated protein 1	SYAP1_HUMAN	39933.4	17	18.1146	18.0619	17.7183	19.1142	18.4211	19.1915
	0.616463	0.943993	DDHD1	Homo sapiens	DDHD domain containing 1;DDHD domain containing 1 (Fragment);DDHD domain containing 1 (Fragment);Phospholipase DDHD1	A0A087X0H7_HUMAN;A0A669KAW5_HUMAN;A0A6E1W401_HUMAN;DDHD1_HUMAN	86357.69;NaN;76831.8;100435.22	2	11.5777	13.0491	13.579	13.5947	13.1397	14.3035
	1.25251	0.943889	FBXO30	Homo sapiens	F-box only protein 30	FBX30_HUMAN	82304.3	12	16.1702	16.2549	17.0446	17.178	17.2554	17.868
+	2.20103	0.9436	RPL31	Homo sapiens	Large ribosomal subunit protein eL31	RL31_HUMAN	14462.9	7	20.7772	21.1037	21.1862	21.7846	21.8971	22.2162
	1.0741	0.943557	GATD1	Homo sapiens	Glutamine amidotransferase class 1 domain containing 1 (Fragment);Glutamine amidotransferase class 1 domain containing 1 (Fragment);Glutamine amidotransferase-like class 1 domain-containing protein 1	H0YE25_HUMAN;H0YF25_HUMAN;GALD1_HUMAN	15439.47;17313.42;23297.55	2	13.3373	14.2335	12.9178	14.3948	14.7037	14.2209
	0.743497	0.943513	ERH	Homo sapiens	Enhancer of rudimentary homolog	ERH_HUMAN	12258.9	3	15.2394	14.8024	14.8687	16.9512	15.0017	15.7881
	0.836503	0.943232	UFSP2	Homo sapiens	Ufm1-specific protease 2	UFSP2_HUMAN	53261.3	18	17.3774	17.6046	18.2575	18.7729	17.8691	19.4273
+	3.01311	0.942783	MAGEB1	Homo sapiens	Melanoma-associated antigen B1	MAGB1_HUMAN	39037.1	11	17.8554	18.0105	17.7553	18.7452	18.7295	18.9749
+	1.45408	0.942277	CLCN7	Homo sapiens	Chloride voltage-gated channel 7;H(+)/Cl(-) exchange transporter 7	A0A8V8TPE0_HUMAN;CLCN7_HUMAN	89192.66;88679.1	9	16.624	16.3897	16.6126	17.6171	16.9271	17.9091
	1.03109	0.941699	MAPK1	Homo sapiens	Mitogen-activated protein kinase 1	MK01_HUMAN	41389.7	16	18.4691	19.8762	19.305	19.9876	20.0735	20.4143
+	1.72063	0.94125	UCKL1	Homo sapiens	Uridine-cytidine kinase-like 1	UCKL1_HUMAN	61141	15	17.0992	17.1469	16.5155	18.14	17.7671	17.6784
+	1.96327	0.940904	TANGO6	Homo sapiens	Transport and Golgi organization protein 6 homolog	TNG6_HUMAN	120748	17	17.2891	16.8129	17.0398	17.7618	17.9106	18.2921
	0.881155	0.940504	EEF1A2	Homo sapiens	Elongation factor 1-alpha;Elongation factor 1-alpha 2	A0A2U3TZH3_HUMAN;EF1A2_HUMAN	54340.55;50470.16	3	13.4053	13.7092	12.8031	13.7449	15.0804	13.9139
+	1.39237	0.940436	HS2ST1	Homo sapiens	Heparan sulfate 2-O-sulfotransferase 1	A0A8I5KW95_HUMAN;HS2ST_HUMAN	35214.29;41881.26	11	17.3609	17.5856	18.3219	18.5357	18.6172	18.9368
	0.873543	0.940366	XAB2	Homo sapiens	Pre-mRNA-splicing factor SYF1	SYF1_HUMAN	100010	27	18.2352	17.2533	18.4482	18.987	18.2992	19.4716
+	3.85798	0.940049	MED15	Homo sapiens	Mediator of RNA polymerase II transcription subunit 15	MED15_HUMAN	86753.5	11	16.1315	16.2416	16.22	17.2239	17.0316	17.1579
+	1.49308	0.939984	YES1	Homo sapiens	Tyrosine-protein kinase;Tyrosine-protein kinase Yes	J3QRU1_HUMAN;YES_HUMAN	61386.99;60801.23	20	18.3995	18.3248	18.7718	19.4621	18.983	19.871
	0.835481	0.939761	CCT6A	Homo sapiens	T-complex protein 1 subunit zeta	TCPZ_HUMAN	58024.2	34	21.3642	21.8878	22.3591	22.2991	22.4548	23.6765
+	2.65388	0.939722	GEN1	Homo sapiens	Flap endonuclease GEN homolog 1	GEN_HUMAN	102884	9	15.2087	15.1356	15.5633	16.2931	16.2292	16.2045
+	1.8603	0.939637	RPS27	Homo sapiens	Small ribosomal subunit protein eS27	RS27_HUMAN	9461.12	2	18.7214	19.2763	19.1911	20.0636	19.7298	20.2144
+	1.35493	0.9395	ZER1	Homo sapiens	Protein zer-1 homolog	ZER1_HUMAN	88169.5	3	12.2393	12.2648	12.264	12.5897	13.2995	13.6975
+	2.18311	0.939418	RPL8	Homo sapiens	Large ribosomal subunit protein uL2	RL8_HUMAN	28024.7	17	22.142	22.3977	22.6038	23.1722	23.2268	23.5628
+	1.36329	0.939228	RAE1	Homo sapiens	mRNA export factor RAE1	RAE1L_HUMAN	40968.2	7	16.3591	16.9048	16.725	17.5564	17.1435	18.1066
+	1.45465	0.939226		Homo sapiens	DnaJ homolog subfamily C member 14 (Fragment)	H0YHG0_HUMAN	NaN	5	13.3312	13.4877	13.7266	14.7641	13.9019	14.6972
+	1.99744	0.939095	ZFP91-CNTF;ZFP91	Homo sapiens	HCG2042749, isoform CRA_d;E3 ubiquitin-protein ligase ZFP91	A0A0A6YYC7_HUMAN;ZFP91_HUMAN	59570.79;63445.05	4	14.8148	14.5119	14.6827	15.5839	15.3024	15.9403
+	1.45554	0.938928	SUPV3L1	Homo sapiens	ATP-dependent RNA helicase SUPV3L1, mitochondrial	SUV3_HUMAN	87991.2	21	17.2475	17.2664	17.8362	18.1685	18.1516	18.8468
	0.72025	0.938922	ACBD6	Homo sapiens	Acyl-CoA-binding domain-containing protein 6	A0A2R8Y544_HUMAN;ACBD6_HUMAN	28129.63;31150.85	4	12.6591	14.4642	14.3457	14.6032	14.6734	15.0091
	0.950526	0.938869	CTU2	Homo sapiens	Cytoplasmic tRNA 2-thiolation protein 2	H3BSW6_HUMAN;CTU2_HUMAN	63681.81;56107.16	18	17.2349	18.5226	17.6996	18.4419	18.5406	19.2912
	0.886723	0.938841	GRB2	Homo sapiens	Growth factor receptor-bound protein 2	GRB2_HUMAN	25206.3	5	14.6426	15.1908	16.093	16.3195	15.7757	16.6476
+	1.61381	0.938815	SCCPDH	Homo sapiens	Saccharopine dehydrogenase-like oxidoreductase	SCPDL_HUMAN	47151.4	16	18.5396	18.2954	18.6824	19.5036	19.0006	19.8297
	0.810769	0.938473	ATP7A	Homo sapiens	ATPase copper transporting alpha (Fragment);P-type Cu(+) transporter (Fragment);P-type Cu(+) transporter;ATPase copper transporting alpha;P-type Cu(+) transporter;ATPase copper transporting alpha;P-type Cu(+) transporter;Copper-transporting ATPase 1	A0A8I5KPN6_HUMAN;A0A8I5KQ62_HUMAN;A0A8I5KST1_HUMAN;A0A8I5KVT9_HUMAN;A0A8I5KXV0_HUMAN;A0A8I5KY05_HUMAN;A0A8J9FM07_HUMAN;ATP7A_HUMAN	76389.21;106668.52;101732.65;84093.07;156654.87;93109.91;164575.18;163372.77	7	14.129	13.523	13.5599	14.8963	13.7237	15.4074
+	1.45965	0.938377	SMARCC1	Homo sapiens	SWI/SNF complex subunit SMARCC1	SMRC1_HUMAN	122867	43	19.6029	20.0639	20.534	20.9818	20.7935	21.2407
+	1.50821	0.938126	VPS11	Homo sapiens	Vacuolar protein sorting-associated protein 11 homolog	A0A087WXL6_HUMAN;VPS11_HUMAN	107808.7;107836.71	21	16.8573	16.73	16.6929	17.9354	17.134	18.0252
+	1.72265	0.937862	STAT5B	Homo sapiens	Signal transducer and activator of transcription;Signal transducer and activator of transcription;Signal transducer and activator of transcription 5B	A0A8V8TMP4_HUMAN;A0A8V8TP16_HUMAN;STA5B_HUMAN	87233.83;89736.77;89865.89	39	20.7393	20.9767	21.2805	21.6256	21.9037	22.2809
	1.30859	0.937773	PPP4R3A	Homo sapiens	Serine/threonine-protein phosphatase 4 regulatory subunit 3A	P4R3A_HUMAN	95368.3	26	17.9422	18.297	18.8435	19.1441	19.0383	19.7136
	0.54158	0.937705	PRH1;PRH1;PRH1;;PRR4;PRH1	Homo sapiens	Proline rich protein HaeIII subfamily 1;Proline rich protein HaeIII subfamily 1 (Fragment);Salivary acidic proline-rich phosphoprotein 1/2;Uncharacterized protein;Proline-rich protein 4;Salivary acidic proline-rich phosphoprotein 1/2	A0A087WV42_HUMAN;A0A087WYF5_HUMAN;A0A087WYT0_HUMAN;A0A087WZY1_HUMAN;A0A0A0MT31_HUMAN;PRPC_HUMAN	19133.76;14001.08;17851.35;27910.79;17015.47;17015.47	2	11.6392	12.0101	11.7098	11.7983	14.2227	12.1513
+	1.56245	0.937365	KDM3A	Homo sapiens	Lysine-specific demethylase 3A	KDM3A_HUMAN	147341	10	14.8769	15.0942	15.6201	16.1268	15.8509	16.4256
+	2.54463	0.937267	PNO1	Homo sapiens	RNA-binding protein PNO1	PNO1_HUMAN	27924.3	10	19.2089	19.0277	19.2435	20.226	19.843	20.223
	0.834791	0.936621	FLG2	Homo sapiens	Filaggrin-2	FILA2_HUMAN	248073	18	18.0151	16.8865	16.8108	18.6353	18.3885	17.4985
+	1.58822	0.936569	PPP4R3B	Homo sapiens	Serine/threonine-protein phosphatase 4 regulatory subunit 3B	P4R3B_HUMAN	97458.2	20	17.3372	17.842	18.1893	18.5973	18.6364	18.9446
	0.850675	0.936385	PAIP1	Homo sapiens	Polyadenylate-binding protein-interacting protein 1	PAIP1_HUMAN	53524.6	7	14.3465	14.5046	15.4691	15.1308	15.5946	16.404
	0.976402	0.936256	YIPF3	Homo sapiens	Yip1 domain family member 3 (Fragment);Yip1 domain family member 3;Protein YIPF3	D6RFI3_HUMAN;E7EQR8_HUMAN;YIPF3_HUMAN	28797.43;38889.18;38247.5	8	16.9416	16.7987	17.7909	18.1645	17.5256	18.6499
+	2.21672	0.936225	SLMAP	Homo sapiens	Sarcolemma associated protein;Sarcolemma associated protein;Sarcolemma associated protein;Sarcolemma associated protein;Sarcolemma associated protein;Sarcolemma associated protein;Sarcolemma associated protein;Sarcolemma associated protein;Sarcolemma associated protein;Sarcolemmal membrane-associated protein	A0A590UJK3_HUMAN;A0A590UJS6_HUMAN;A0A994J4X6_HUMAN;A0A994J558_HUMAN;A0A994J562_HUMAN;A0A994J5K5_HUMAN;A0A994J7U9_HUMAN;H7BZW9_HUMAN;H7C3M8_HUMAN;SLMAP_HUMAN	96901.16;92824.56;84995.44;90437.69;88594.62;97843.34;91687.22;89364.49;92684.36;95198.29	14	16.3552	16.0957	16.4053	17.2215	16.9651	17.4784
	0.610185	0.936116	BNIP2	Homo sapiens	BCL2 interacting protein 2;BCL2/adenovirus E1B 19 kDa protein-interacting protein 2	H7C096_HUMAN;BNIP2_HUMAN	37640.74;36017.85	3	13.0432	13.9456	14.6674	13.894	14.9485	15.622
+	2.93071	0.935858	UBE4B	Homo sapiens	Ubiquitin conjugation factor E4 B	UBE4B_HUMAN	146185	29	18.5613	18.6764	18.3954	19.5353	19.3251	19.5804
	1.00634	0.935823	MRPL28	Homo sapiens	Large ribosomal subunit protein bL28m	RM28_HUMAN	30156.8	12	16.7456	16.4973	17.4085	17.8657	17.207	18.3862
	1.20669	0.935362	SLC39A10	Homo sapiens	Zinc transporter ZIP10	S39AA_HUMAN	94131.9	4	13.7902	13.5841	13.3508	14.5578	13.8967	15.0767
	0.998428	0.935065	TRAPPC1	Homo sapiens	Trafficking protein particle complex subunit 1	TPPC1_HUMAN	16831.5	4	14.4298	15.9338	15.0141	16.0126	16.1328	16.0375
+	1.81509	0.935001	PPP2R1A	Homo sapiens	Protein phosphatase 2 scaffold subunit Aalpha;Protein phosphatase 2 scaffold subunit Aalpha;Serine/threonine-protein phosphatase 2A 65 kDa regulatory subunit A alpha isoform	A0A994J3H1_HUMAN;A0A994J3N8_HUMAN;2AAA_HUMAN	66922.35;64406.53;65308.58	35	21.7627	21.7368	22.0651	22.9032	22.3928	23.0737
+	1.58131	0.934186	AKT1	Homo sapiens	non-specific serine/threonine protein kinase;RAC-alpha serine/threonine-protein kinase	A0A804HJM6_HUMAN;AKT1_HUMAN	58212.24;55686.41	2	10.8535	11.5346	10.7829	12.2219	11.7829	11.9688
+	1.42823	0.934014	LRRC47	Homo sapiens	Leucine-rich repeat-containing protein 47	LRC47_HUMAN	63472.9	11	15.1498	15.0545	15.1077	16.2704	15.4371	16.4065
+	1.39739	0.933528	AGPS	Homo sapiens	Alkyldihydroxyacetonephosphate synthase, peroxisomal	ADAS_HUMAN	72911.8	34	19.8592	19.9552	20.358	21.0511	20.4938	21.4281
	0.520626	0.933367	WASHC4	Homo sapiens	WASH complex subunit 4	A0A087X256_HUMAN;WASC4_HUMAN	136502.54;136403.4	16	18.0331	16.7481	16.564	18.8568	16.7898	18.4987
+	2.15168	0.933208	RPL11	Homo sapiens	Large ribosomal subunit protein uL5	RL11_HUMAN	20252.4	14	22.0347	22.2253	22.5328	22.9882	23.2316	23.3727
+	1.86037	0.933113	NMT1	Homo sapiens	Glycylpeptide N-tetradecanoyltransferase;Glycylpeptide N-tetradecanoyltransferase 1	A0A7I2V539_HUMAN;NMT1_HUMAN	56568.79;56806.18	8	14.5099	15.0749	14.6618	15.6489	15.9483	15.4487
+	1.43075	0.932911	ERGIC1	Homo sapiens	Endoplasmic reticulum-Golgi intermediate compartment protein 1	ERGI1_HUMAN	32592.3	8	16.5491	16.3277	16.9484	17.3836	17.2222	18.0181
+	1.4655	0.932908	NDUFS7	Homo sapiens	NADH dehydrogenase [ubiquinone] iron-sulfur protein 7, mitochondrial	NDUS7_HUMAN	23563.5	7	18.3999	17.7857	18.7546	19.1904	19.136	19.4124
+	1.59519	0.931787	SLBP	Homo sapiens	Stem-loop binding protein;Histone RNA hairpin-binding protein	F8W8D3_HUMAN;SLBP_HUMAN	32094.61;31285.67	4	13.7167	14.131	14.2299	14.6143	14.8996	15.3591
	1.16643	0.931777	ELOB	Homo sapiens	Elongin B;Elongin-B	A0A8I5KUS5_HUMAN;ELOB_HUMAN	10449.91;13132.81	8	17.0213	17.3684	17.7117	18.4042	17.7024	18.7901
+	1.37947	0.931362	YARS2	Homo sapiens	Tyrosine--tRNA ligase, mitochondrial	SYYM_HUMAN	53199	8	14.4231	14.8253	15.2684	15.3723	15.9875	15.951
+	1.78785	0.931321	NPM1	Homo sapiens	Nucleophosmin	A0A7I2V5S2_HUMAN;A0A7I2YQC0_HUMAN;NPM_HUMAN	33875.62;35713.68;32575.02	15	23.2234	23.4602	23.931	24.5488	24.2591	24.6008
	1.20464	0.931253	F11R	Homo sapiens	Junctional adhesion molecule A	JAM1_HUMAN	32583.1	9	19.4094	18.447	19.5421	20.0363	19.8824	20.2735
+	1.91144	0.93084	POLR3A	Homo sapiens	DNA-directed RNA polymerase III subunit RPC1	RPC1_HUMAN	155641	36	17.4822	17.9074	17.7663	18.3715	18.6062	18.9708
	1.09347	0.930798	;MRPL2	Homo sapiens	Ribosomal protein L2 C-terminal domain-containing protein (Fragment);Large ribosomal subunit protein uL2m	A0A669KAX9_HUMAN;RM02_HUMAN	26040.02;33300.81	3	14.6592	15.1235	15.6723	16.3426	15.5369	16.3679
	1.12819	0.9307	MRPL22	Homo sapiens	39S ribosomal protein L22, mitochondrial;39S ribosomal protein L22, mitochondrial;Large ribosomal subunit protein uL22m	E7ESL0_HUMAN;J3KQY1_HUMAN;RM22_HUMAN	24325.44;26474.94;23640.64	9	16.0782	16.0898	17.1707	17.2957	17.1876	17.6476
	1.21929	0.930589	BLTP3B	Homo sapiens	Bridge-like lipid transfer protein family member 3B;Bridge-like lipid transfer protein family member 3B;Bridge-like lipid transfer protein family member 3B (Fragment)	A0A0C4DGH6_HUMAN;BLT3B_HUMAN;H0YHT7_HUMAN	124953.26;164198.5;NaN	3	12.4966	12.3016	12.1042	13.8178	12.6393	13.2371
	1.28868	0.930283	VKORC1L1	Homo sapiens	vitamin-K-epoxide reductase (warfarin-sensitive)	A0A3B3ISV4_HUMAN	23499.5	6	17.2229	16.6557	17.2939	18.2211	17.4463	18.296
+	1.94025	0.930196	NOA1	Homo sapiens	Nitric oxide-associated protein 1	NOA1_HUMAN	78457.8	6	13.8809	13.5487	13.2843	14.3638	14.3999	14.7407
+	1.91514	0.93012	PRPF3	Homo sapiens	U4/U6 small nuclear ribonucleoprotein Prp3	PRPF3_HUMAN	77528.9	19	17.5833	18.0921	18.1506	18.9721	18.6423	19.0019
	1.02442	0.930079	BCAS2	Homo sapiens	Pre-mRNA-splicing factor SPF27	SPF27_HUMAN	26131.4	7	16.3362	15.2231	15.5904	17.1867	16.3085	16.4448
	1.02375	0.929656	TOMM70	Homo sapiens	Mitochondrial import receptor subunit TOM70	TOM70_HUMAN	67454.8	24	19.6603	19.3334	19.9842	20.6529	19.8965	21.2175
	1.3186	0.929181	RTN4	Homo sapiens	Reticulon-4	RTN4_HUMAN	129931	11	20.4442	20.0795	20.4995	21.487	20.6727	21.6511
	1.02371	0.929134	PSMD10	Homo sapiens	Proteasome 26S subunit, non-ATPase 10;26S proteasome non-ATPase regulatory subunit 10	B1AJY7_HUMAN;PSD10_HUMAN	20807.82;24427.83	9	16.2219	17.5747	17.305	17.9923	17.7711	18.1255
	1.21229	0.929006	DYNLL1	Homo sapiens	Dynein light chain 1, cytoplasmic	DYL1_HUMAN	10365.9	6	16.9793	17.5402	17.7262	18.8354	17.8601	18.3373
+	2.92278	0.928928	INPP5K	Homo sapiens	phosphoinositide 5-phosphatase (Fragment);Inositol polyphosphate 5-phosphatase K	C9JZB0_HUMAN;INP5K_HUMAN	26723.58;51090.33	4	13.0357	13.1312	12.8541	13.9462	13.7951	14.0665
+	1.98591	0.928734	CPD	Homo sapiens	Carboxypeptidase D	CBPD_HUMAN	152931	15	16.0714	16.03	16.5547	17.1762	16.9364	17.3297
+	2.95284	0.928578	ZC3H7B	Homo sapiens	Zinc finger CCCH domain-containing protein 7B	Z3H7B_HUMAN	109858	7	14.5702	14.4741	14.2125	15.4012	15.3431	15.2983
	0.953492	0.928125	KDM1A	Homo sapiens	Lysine-specific histone demethylase 1A	KDM1A_HUMAN	92902.6	29	18.0798	18.9039	19.3676	19.5708	19.3554	20.2094
	0.73036	0.928045	STIP1	Homo sapiens	Stress-induced-phosphoprotein 1	STIP1_HUMAN	62639.2	26	16.9185	18.2218	17.6576	18.0173	18.1547	19.41
+	1.70338	0.927759	RPL21	Homo sapiens	Large ribosomal subunit protein eL21	RL21_HUMAN	18564.8	9	20.9315	21.2294	21.5972	21.9415	22.1304	22.4695
+	2.47419	0.927312	ATP1A1	Homo sapiens	Sodium/potassium-transporting ATPase subunit alpha-1	AT1A1_HUMAN	112896	48	22.3	22.4262	22.4044	23.4009	23.0221	23.4895
+	1.43408	0.926515	ZFYVE16	Homo sapiens	Zinc finger FYVE domain-containing protein 16	ZFY16_HUMAN	168903	11	15.1519	15.1126	15.6234	16.5309	15.7237	16.4129
	0.754412	0.926296	HRNR	Homo sapiens	Hornerin	HORN_HUMAN	282390	24	19.0794	18.8075	18.9812	20.2262	20.631	18.7897
	0.653433	0.926172	CIRBP	Homo sapiens	Cold-inducible RNA-binding protein	CIRBP_HUMAN	18648	4	16.1791	16.562	17.5382	17.4516	16.9658	18.6404
	1.14342	0.925872	TRAPPC4	Homo sapiens	Trafficking protein particle complex subunit;Trafficking protein particle complex subunit 4	E9PN70_HUMAN;TPPC4_HUMAN	28818.25;24340.01	8	16.442	16.9034	15.6345	17.351	17.3267	17.0799
	0.920413	0.925197	CAMLG	Homo sapiens	Guided entry of tail-anchored proteins factor CAMLG	CAMLG_HUMAN	32952.6	4	13.594	13.2666	14.1503	14.746	13.8533	15.1873
+	2.27851	0.924919	NDUFB5	Homo sapiens	NADH dehydrogenase [ubiquinone] 1 beta subcomplex subunit 5, mitochondrial;NADH dehydrogenase [ubiquinone] 1 beta subcomplex subunit 5, mitochondrial (Fragment);NADH dehydrogenase [ubiquinone] 1 beta subcomplex subunit 5, mitochondrial	E7EWP0_HUMAN;H0Y886_HUMAN;NDUB5_HUMAN	20038.28;NaN;21750.27	6	17.4028	17.6004	17.7696	18.6742	18.2584	18.6149
+	1.98694	0.924878	TOMM20	Homo sapiens	Mitochondrial import receptor subunit TOM20 homolog	TOM20_HUMAN	16297.9	5	19.7428	19.7099	19.3706	20.7569	20.2131	20.6279
	1.28317	0.924537	YTHDF3	Homo sapiens	YTH domain-containing family protein;YTH domain-containing family protein 3	A0A087X0Q1_HUMAN;YTHD3_HUMAN	63675.03;63861.24	8	15.2138	15.1939	15.6106	15.7149	16.2912	16.7857
+	1.45054	0.924438	MROH1	Homo sapiens	Maestro heat like repeat family member 1;Maestro heat-like repeat-containing protein family member 1	E9PHY8_HUMAN;MROH1_HUMAN	180281.27;181249.47	2	12.3759	11.6902	12.0372	13.3963	12.6969	12.7834
+	1.57124	0.92419	PUS7	Homo sapiens	Pseudouridylate synthase 7 homolog	PUS7_HUMAN	75035.4	14	15.1802	15.8452	15.3893	16.1086	16.3346	16.744
+	1.81885	0.924035	FASN	Homo sapiens	Fatty acid synthase	FAS_HUMAN	273427	114	21.2958	21.7798	21.7265	22.3242	22.3931	22.8569
	0.25331	0.923917	MTERF1	Homo sapiens	Mitochondrial transcription termination factor 1;Mitochondrial transcription termination factor 1 (Fragment);Mitochondrial transcription termination factor 1 (Fragment);Transcription termination factor 1, mitochondrial	B4DPR9_HUMAN;C9JE25_HUMAN;C9JNM8_HUMAN;MTEF1_HUMAN	43641.68;18255.27;16231.94;45778.17	2	12.8677	12.8355	15.5308	13.835	16.9222	13.2485
	0.806419	0.923907	MFGE8	Homo sapiens	Milk fat globule EGF and factor V/VIII domain containing;Lactadherin	H0YKB5_HUMAN;MFGM_HUMAN	42451.91;43104.95	4	14.9759	14.1326	14.8944	15.1018	15.1686	16.5042
+	3.06841	0.923574	RPL13A	Homo sapiens	Large ribosomal subunit protein uL13	RL13A_HUMAN	23577.2	11	22.2838	22.357	22.5695	23.2859	23.2554	23.4398
	1.17988	0.923011	DDRGK1	Homo sapiens	DDRGK domain-containing protein 1	DDRGK_HUMAN	35610.9	9	17.3051	16.8974	17.5459	18.5064	17.5421	18.4689
+	2.36071	0.922839	BUB1B	Homo sapiens	Mitotic checkpoint serine/threonine-protein kinase BUB1 beta	BUB1B_HUMAN	119545	41	18.5898	18.8332	18.7327	19.5124	19.4865	19.9254
+	1.95103	0.922773	FAM118B	Homo sapiens	Family with sequence similarity 118 member B (Fragment);Family with sequence similarity 118 member B;Protein FAM118B	E9PMJ2_HUMAN;J3KP39_HUMAN;F118B_HUMAN	39079.64;39428.01;39499.09	4	12.1488	12.2503	12.002	13.1764	12.6767	13.3163
	0.986211	0.922712	TRIP4	Homo sapiens	Activating signal cointegrator 1	TRIP4_HUMAN	66146.2	9	15.168	15.7866	16.3711	16.7239	16.2216	17.1484
	0.569116	0.922668	TMEM18	Homo sapiens	Transmembrane protein 18	B5MBX8_HUMAN;TMM18_HUMAN	16721.82;16265.25	2	12.9429	12.0057	13.0588	13.1244	12.7954	14.8557
	1.12753	0.922585	LNPEP	Homo sapiens	Leucyl-cystinyl aminopeptidase	LCAP_HUMAN	117349	16	15.9228	15.7218	16.7298	17.0436	16.6498	17.4488
+	1.5237	0.922582	FBL	Homo sapiens	rRNA 2'-O-methyltransferase fibrillarin	FBRL_HUMAN	33784.2	18	21.2601	21.6528	21.6912	22.915	22.3715	22.0853
	0.929272	0.922551	BRIX1	Homo sapiens	Ribosome biogenesis protein BRX1 homolog	BRX1_HUMAN	41401.3	23	20.245	19.3599	20.472	21.1158	20.3356	21.3931
	1.16476	0.922501	CAPN2	Homo sapiens	Calpain-2 catalytic subunit	CAN2_HUMAN	79995.4	18	16.1255	16.1567	17.0464	17.3349	17.0038	17.7574
+	1.35083	0.922008	ANKZF1	Homo sapiens	tRNA endonuclease ANKZF1	ANKZ1_HUMAN	80926.8	9	15.1984	15.4745	15.5593	15.873	16.2289	16.8963
	0.762465	0.921773	SNX3	Homo sapiens	Sorting nexin-3	SNX3_HUMAN	18762.3	3	13.8948	13.5643	12.2004	13.7422	14.3011	14.3815
+	1.56793	0.921636	COQ9	Homo sapiens	Ubiquinone biosynthesis protein (Fragment);Ubiquinone biosynthesis protein COQ9, mitochondrial	H3BNT2_HUMAN;COQ9_HUMAN	33886.04;35508.99	4	14.1369	13.8561	14.2487	14.679	14.8476	15.48
	1.15364	0.921489	PET100	Homo sapiens	PET100 cytochrome c oxidase chaperone;PET100 cytochrome c oxidase chaperone;Protein PET100 homolog, mitochondrial	A0A0A0MSK2_HUMAN;A0A8V8TLP9_HUMAN;PT100_HUMAN	5553.43;7071.09;9113.57	2	13.2053	14.2566	14.1964	14.9962	14.4941	14.9325
+	1.9545	0.921452	POLR3E	Homo sapiens	DNA-directed RNA polymerase III subunit RPC5	RPC5_HUMAN	79898	21	16.3047	16.456	16.7878	17.4664	17.1663	17.6801
+	1.67122	0.921432	NBEAL2	Homo sapiens	Neurobeachin like 2;Neurobeachin-like protein 2	A0A494C1V1_HUMAN;NBEL2_HUMAN	298398.96;302516.58	61	19.0828	18.8551	19.2533	19.8615	19.6764	20.4176
+	1.62737	0.920937	NACC1	Homo sapiens	Nucleus accumbens-associated protein 1	NACC1_HUMAN	57258.2	2	13.4629	13.951	14.1932	14.677	14.6166	15.0762
+	1.32944	0.920918	KRT14	Homo sapiens	Keratin, type I cytoskeletal 14	K1C14_HUMAN	51561.5	49	23.9925	23.662	23.9655	25.1802	25.0135	24.1891
+	2.50742	0.920705	SNRNP200	Homo sapiens	U5 small nuclear ribonucleoprotein 200 kDa helicase	U520_HUMAN	244508	122	21.9785	22.4669	22.2901	23.1433	23.1444	23.2099
+	1.46813	0.920671	RAB11A	Homo sapiens	Ras-related protein Rab-11A	RB11A_HUMAN	24393.5	13	21.1214	20.8319	21.2558	22.1757	21.472	22.3234
	1.16163	0.920553	TCP1	Homo sapiens	T-complex protein 1 subunit alpha	TCPA_HUMAN	60343.6	35	22.3296	23.1529	23.217	23.4379	23.7627	24.2605
	1.08683	0.920316	ARFRP1	Homo sapiens	ADP-ribosylation factor-related protein 1	ARFRP_HUMAN	22614.1	4	12.7833	12.8806	13.7372	13.5512	14.407	14.2039
+	1.85889	0.92013	NCAPH	Homo sapiens	Condensin complex subunit 2	CND2_HUMAN	82563.2	29	19.2753	19.5904	19.9149	20.3831	20.4062	20.7516
+	1.59063	0.920106	DNAJC1	Homo sapiens	DnaJ homolog subfamily C member 1	DNJC1_HUMAN	63882.9	13	16.8225	17.0319	17.4239	18.1001	17.6339	18.3046
+	2.96218	0.919821	NUP93	Homo sapiens	Nuclear pore complex protein Nup93	NUP93_HUMAN	93488.3	51	22.5471	22.3848	22.4603	23.5571	23.2153	23.3792
	1.27273	0.919733	EIF5	Homo sapiens	Eukaryotic translation initiation factor 5	IF5_HUMAN	49222.7	17	18.4727	19.1148	19.2126	19.4989	19.7318	20.3287
	0.348463	0.918541	POP7	Homo sapiens	POP7 homolog, ribonuclease P/MRP subunit (Fragment);Ribonuclease P protein subunit p20	C9JYM0_HUMAN;POP7_HUMAN	15324.47;15650.87	2	12.0786	11.2934	12.6443	11.2977	12.6672	14.8071
	1.30769	0.918226	MICOS13	Homo sapiens	MICOS complex subunit MIC13	A0A140TA86_HUMAN;MIC13_HUMAN	15435.67;13087.24	4	18.5431	18.9125	19.3776	19.6328	19.6457	20.3093
+	1.44396	0.917881	MRPS31	Homo sapiens	Small ribosomal subunit protein mS31	RT31_HUMAN	45318.5	10	15.7292	16.2538	16.4309	16.7982	16.9038	17.4656
+	2.43128	0.917759	AP1G2	Homo sapiens	AP-1 complex subunit gamma-like 2	AP1G2_HUMAN	87116.6	14	15.9485	16.2683	15.8243	17.0696	16.822	16.9028
	1.17218	0.917434	KCT2	Homo sapiens	Keratinocyte-associated transmembrane protein 2	KCT2_HUMAN	29234.8	3	13.5397	14.2337	14.4086	15.4286	14.9598	14.5459
	1.12324	0.917413	CDC23	Homo sapiens	Cell division cycle protein 23 homolog	CDC23_HUMAN	68834.2	31	18.8128	18.9252	19.7086	19.9694	19.6704	20.5591
	0.572475	0.917178	CLIP1	Homo sapiens	CAP-Gly domain-containing linker protein 1	CLIP1_HUMAN	162246	4	12.4541	12.6178	12.4938	12.121	14.5609	13.6353
+	1.85385	0.917152	MRPS34	Homo sapiens	Mitochondrial ribosomal protein S34;Small ribosomal subunit protein mS34	C9JJ19_HUMAN;RT34_HUMAN	26332.13;25650.47	9	17.2415	16.73	17.1421	17.8561	17.7515	18.2576
+	3.58719	0.916976	RAN	Homo sapiens	GTP-binding nuclear protein Ran	B5MDF5_HUMAN;RAN_HUMAN	26224.17;24423.1	14	20.5873	20.4708	20.6755	21.587	21.4447	21.4527
+	1.48299	0.916941	RPS27L	Homo sapiens	40S ribosomal protein S27;Ribosomal protein eS27-like	H0YMV8_HUMAN;RS27L_HUMAN	11345.55;9477.16	3	19.3116	18.7586	19.4944	20.1209	19.7821	20.4124
	0.82847	0.916572	MT-ND5	Homo sapiens	NADH-ubiquinone oxidoreductase chain 5	NU5M_HUMAN	67026.5	5	15.6864	14.94	16.0396	16.139	16.0131	17.2634
+	2.42311	0.916525	RPL26	Homo sapiens	Large ribosomal subunit protein uL24	RL26_HUMAN	17258.2	11	21.4762	21.5343	21.8246	22.4937	22.3632	22.7277
+	1.44806	0.915616	ARL8B	Homo sapiens	ADP-ribosylation factor-like protein 8B	ARL8B_HUMAN	21539	11	20.2623	20.1846	20.6016	21.3882	20.7582	21.6489
	1.02773	0.91555	LRCH3	Homo sapiens	DISP complex protein LRCH3	LRCH3_HUMAN	86083.4	23	18.0659	18.5138	19.4025	19.8622	19.405	19.4617
+	2.0244	0.915543	WNK1	Homo sapiens	non-specific serine/threonine protein kinase;Serine/threonine-protein kinase WNK1	F5GWT4_HUMAN;WNK1_HUMAN	225502.76;250793.76	12	15.8404	15.5928	15.6824	16.9812	16.3991	16.482
	1.31563	0.915468	IMMT	Homo sapiens	MICOS complex subunit MIC60	C9J406_HUMAN	73253.9	4	17.5585	18.4132	17.9134	18.6929	19.2991	18.6396
+	1.84576	0.913825	PNPLA6	Homo sapiens	Patatin like phospholipase domain containing 6;Patatin-like phospholipase domain-containing protein 6	A0A384DVU0_HUMAN;PLPL6_HUMAN	149923.67;150953.89	18	16.2284	15.8716	16.5613	16.9853	17.1095	17.308
+	1.81416	0.913661	IDH3B	Homo sapiens	Isocitrate dehydrogenase [NAD] subunit, mitochondrial;Isocitrate dehydrogenase [NAD] subunit beta, mitochondrial	A0A087WZN1_HUMAN;IDH3B_HUMAN	42410.93;42183.67	17	18.6738	19.2734	19.3621	19.973	20.1399	19.9374
	0.967443	0.913604	CCT3	Homo sapiens	T-complex protein 1 subunit gamma	TCPG_HUMAN	60533.9	45	22.1438	22.7241	23.1108	23.2397	23.2235	24.2563
+	1.80162	0.91354	TAF6	Homo sapiens	TATA-box binding protein associated factor 6;TATA-box binding protein associated factor 6;TATA-box binding protein associated factor 6;TATA-box binding protein associated factor 6;Transcription initiation factor TFIID subunit 6;Transcription initiation factor TFIID subunit 6	A0A8I5KQQ6_HUMAN;A0A8I5KRU1_HUMAN;C9J088_HUMAN;C9JTY6_HUMAN;J3KR72_HUMAN;TAF6_HUMAN	69441.73;71674.28;70630.13;65991.69;78948.67;72668.43	12	15.2715	14.7923	15.2176	16.3445	15.8204	15.8571
	1.27085	0.913416	PMS1	Homo sapiens	PMS1 protein homolog 1	PMS1_HUMAN	105830	11	14.1272	14.8368	14.325	14.9847	15.855	15.1895
	1.25611	0.913284	NUP50	Homo sapiens	Nuclear pore complex protein Nup50	NUP50_HUMAN	50144.2	10	16.0435	15.8504	16.7271	16.8599	16.9566	17.5443
	0.328205	0.912741	PDE4DIP	Homo sapiens	Phosphodiesterase 4D interacting protein;Phosphodiesterase 4D interacting protein;Phosphodiesterase 4D interacting protein;Phosphodiesterase 4D interacting protein;Myomegalin	A0A075B749_HUMAN;A0A087WX83_HUMAN;A0A8Q3SI83_HUMAN;A0A8Q3WM32_HUMAN;MYOME_HUMAN	280467.99;275277.49;272811.5;280539.07;265102.94	5	12.7655	13.9034	15.7838	15.5768	13.6214	15.9928
+	1.4844	0.912681	INTS13	Homo sapiens	Integrator complex subunit 13	INT13_HUMAN	80225	11	15.404	15.2716	15.6782	16.3601	15.9182	16.8136
+	1.82611	0.912418	;RPS17	Homo sapiens	40S ribosomal protein S17;Small ribosomal subunit protein eS17	H3BNC9_HUMAN;RS17_HUMAN	64532.57;15550.12	11	20.8544	20.7951	21.3592	21.9211	21.6825	22.1423
+	2.70861	0.91239	RNF2	Homo sapiens	E3 ubiquitin-protein ligase RING2;RING-type E3 ubiquitin transferase (Fragment)	RING2_HUMAN;X6RFN3_HUMAN	37655.36;27277.58	6	16.3498	16.7275	16.5465	17.5071	17.3263	17.5276
+	2.88822	0.911929	ABL2	Homo sapiens	Tyrosine-protein kinase ABL2	ABL2_HUMAN	128343	16	16.5058	16.5895	16.7428	17.7031	17.4491	17.4218
+	1.97466	0.911617	BRCA1	Homo sapiens	Breast cancer type 1 susceptibility protein	BRCA1_HUMAN;Q5YLB2_HUMAN	207720.84;156264.93	2	12.2954	11.9782	12.0448	13.1558	12.667	13.2306
+	1.34928	0.911549	DONSON	Homo sapiens	DNA replication fork stabilization factor DONSON;DNA replication fork stabilization factor DONSON;DNA replication fork stabilization factor DONSON;DNA replication fork stabilization factor DONSON (Fragment);Protein downstream neighbor of Son	C9J4K5_HUMAN;C9JSP0_HUMAN;F8W8A5_HUMAN;H7C1C1_HUMAN;DONS_HUMAN	54925.76;56742.22;61112.98;NaN;62746.82	5	12.9909	13.9331	13.4709	14.4131	14.6344	14.082
	0.989531	0.911313	RPL36AL	Homo sapiens	Ribosomal protein eL42-like	RL36L_HUMAN	12468.8	2	14.7089	14.5409	15.1589	14.9598	15.9171	16.2657
	1.30274	0.911042	RRP1	Homo sapiens	Ribosomal RNA processing protein 1 homolog A	RRP1_HUMAN	52839.2	25	19.4622	19.1157	20.097	20.7268	20.1833	20.498
	0.78243	0.910723	POMK	Homo sapiens	Protein O-mannose kinase (Fragment);Protein O-mannose kinase;Protein O-mannose kinase	A0A6Q8PFG8_HUMAN;A0A6Q8PFH3_HUMAN;SG196_HUMAN	29321.33;38472.06;40049.95	4	13.4855	13.2473	14.5907	14.7828	14.0503	15.2227
	1.15405	0.910648	TMED7	Homo sapiens	Transmembrane emp24 domain-containing protein 7	TMED7_HUMAN	25171.6	7	16.7386	17.0724	17.4228	17.9944	17.4416	18.5297
+	1.51969	0.910067	STK4	Homo sapiens	Serine/threonine-protein kinase 4	STK4_HUMAN	55630.2	15	16.865	16.2463	16.2802	17.7472	17.1236	17.2509
+	1.71962	0.909978	RPS26	Homo sapiens	Small ribosomal subunit protein eS26	RS26_HUMAN	13015.4	7	20.0757	20.0023	20.378	21.1323	20.6683	21.3853
	0.791201	0.909246	SEPTIN7	Homo sapiens	Septin;Septin;Septin;Septin;Septin-7	A0A024RA87_HUMAN;E7EPK1_HUMAN;E7ES33_HUMAN;G3V1Q4_HUMAN;SEPT7_HUMAN	44842.35;50694.91;48715.84;46566.14;50679.94	10	14.5456	14.9072	15.0463	15.2479	15.2184	16.7604
+	1.6704	0.909134	DNA2	Homo sapiens	DNA replication ATP-dependent helicase/nuclease DNA2	DNA2_HUMAN	120415	40	19.0757	19.0051	18.5803	20.1664	19.7074	19.5146
+	1.56234	0.909047	RAB18	Homo sapiens	Ras-related protein Rab-18	RAB18_HUMAN	22977.1	12	19.283	18.8818	19.5374	20.4074	19.7799	20.242
	1.07595	0.908225	MFSD1	Homo sapiens	Major facilitator superfamily domain containing 1;Major facilitator superfamily domain containing 1;Major facilitator superfamily domain containing 1 (Fragment);Major facilitator superfamily domain-containing protein 1	A0A494C105_HUMAN;H7C593_HUMAN;H7C5U3_HUMAN;MFSD1_HUMAN	46618.44;8564.87;6821.93;51208.58	2	13.5493	13.3209	14.1709	14.662	14.0277	15.0761
+	1.54333	0.908192	MAN1A2	Homo sapiens	Mannosyl-oligosaccharide 1,2-alpha-mannosidase IB	MA1A2_HUMAN	73003.6	12	15.9226	15.6237	16.1064	16.9977	16.3295	17.0501
	1.15582	0.908096	WWP2	Homo sapiens	NEDD4-like E3 ubiquitin-protein ligase WWP2	WWP2_HUMAN	98912.1	12	14.4878	15.3297	14.7955	16.1181	15.233	15.9862
+	2.29731	0.908033	NUP43	Homo sapiens	Nucleoporin Nup43	NUP43_HUMAN	42150.8	8	16.3999	16.3164	16.3906	17.5021	16.9664	17.3625
+	1.61343	0.907965	RPS15A	Homo sapiens	Small ribosomal subunit protein uS8	RS15A_HUMAN	14839.5	9	21.7245	21.8476	22.3595	22.8806	22.5947	23.1802
	1.05069	0.907782	ABCF2	Homo sapiens	ATP-binding cassette sub-family F member 2	ABCF2_HUMAN	71290.3	28	19.1903	20.0562	19.4332	20.2695	21.0819	20.0516
	1.28179	0.907724	PATL1	Homo sapiens	Protein PAT1 homolog 1	PATL1_HUMAN	86850.1	14	15.8062	16.1292	16.2124	16.9411	16.4314	17.4984
	1.22507	0.907536	SNAP23	Homo sapiens	Synaptosomal-associated protein 23	SNP23_HUMAN	23354	9	17.446	16.8945	17.8781	18.4108	17.9288	18.6017
+	2.97002	0.90753	RPL10A	Homo sapiens	Large ribosomal subunit protein uL1	RL10A_HUMAN	24831.3	15	22.6113	22.7949	22.9599	23.6721	23.6474	23.7692
	1.15259	0.907435	SACM1L	Homo sapiens	SAC1 like phosphatidylinositide phosphatase;Phosphatidylinositol-3-phosphatase SAC1	A0A5F9ZHN7_HUMAN;SAC1_HUMAN	NaN;66966.89	35	19.7714	19.5916	20.2942	20.9234	20.213	21.2431
	1.19537	0.907409	PRORP	Homo sapiens	Mitochondrial ribonuclease P catalytic subunit	MRPP3_HUMAN	67315.3	14	17.778	18.3381	17.8522	18.8778	18.3687	19.4441
	1.17593	0.907351	CUL3	Homo sapiens	Cullin-3	CUL3_HUMAN	88930.2	27	18.0308	17.2539	18.1542	18.8285	18.2817	19.0508
	1.05883	0.907174	MIEF1	Homo sapiens	Mitochondrial elongation factor 1;Mitochondrial dynamics protein MIEF1	B0QY95_HUMAN;MID51_HUMAN	53331.8;51293.14	17	17.266	18.4922	18.0396	18.5091	19.1456	18.8647
+	1.75118	0.90709	CDC73	Homo sapiens	Parafibromin	CDC73_HUMAN	60576.6	20	16.9245	17.2848	16.5173	17.6831	17.9344	17.8304
+	1.43993	0.906834	CTNNA1	Homo sapiens	Catenin alpha-1	CTNA1_HUMAN	100071	10	15.1874	15.7228	15.1158	16.6299	15.8629	16.2537
+	2.94402	0.906774	CDC45	Homo sapiens	Cell division control protein 45 homolog	CDC45_HUMAN	65568.6	26	20.6757	20.8812	20.6533	21.631	21.5094	21.7901
	0.790097	0.906416	EML3	Homo sapiens	EMAP like 3;Echinoderm microtubule-associated protein-like 3	B7WPE2_HUMAN;EMAL3_HUMAN	95283.83;95196.75	7	14.8783	16.0117	14.771	15.8855	15.6771	16.8176
	0.595294	0.906362	EPCAM	Homo sapiens	Epithelial cell adhesion molecule	B5MCA4_HUMAN;EPCAM_HUMAN	37893.4;34932.28	7	14.7048	16.5723	16.7728	17.2655	16.7075	16.7961
	0.931936	0.906057	COG4	Homo sapiens	Conserved oligomeric Golgi complex subunit 4	A0A0A0MS45_HUMAN;A0A6I8PIQ6_HUMAN;J3KNI1_HUMAN;COG4_HUMAN	87183.93;86766.4;89500.58;89083.05	15	16.545	16.0827	16.3502	17.6752	16.3636	17.6574
+	1.99217	0.906034	CAB39	Homo sapiens	Calcium-binding protein 39	CAB39_HUMAN	39869	10	16.0459	15.4829	15.4592	16.6614	16.5479	16.4968
	0.698466	0.905694	MEF2C	Homo sapiens	MADS box transcription enhancer factor 2, polypeptide C (Myocyte enhancer factor 2C), isoform CRA_e;Myocyte enhancer factor 2C;Myocyte enhancer factor 2C;Myocyte enhancer factor 2C;Myocyte enhancer factor 2C (Fragment);Myocyte enhancer factor 2C;Myocyte enhancer factor 2C;Myocyte-specific enhancer factor 2C	A0A0D9SFD0_HUMAN;A0A0D9SGI5_HUMAN;A0A0R4J2G5_HUMAN;A0A1B0GV32_HUMAN;D6RC63_HUMAN;D6RJG6_HUMAN;D8L7E9_HUMAN;MEF2C_HUMAN	46892.53;51127.24;46986.54;50064;26580.21;43129.76;42470.56;51221.24	2	11.8067	12.4951	11.7269	13.8508	12.9095	11.9856
	1.2762	0.905655	RCOR3	Homo sapiens	REST corepressor 3	RCOR3_HUMAN	55581.4	9	15.8694	16.187	16.669	17.187	16.7165	17.539
	1.29236	0.905577	IDH2	Homo sapiens	Isocitrate dehydrogenase [NADP], mitochondrial	IDHP_HUMAN	50909.3	17	16.0865	16.2431	16.8621	16.9112	17.2974	17.6999
+	1.43299	0.904967	RABGAP1L	Homo sapiens	RAB GTPase activating protein 1 like	A0A804HKD7_HUMAN	119437	6	13.6955	13.6021	14.1936	15.0249	14.2826	14.8986
+	1.75432	0.904922	INTS15	Homo sapiens	Integrator complex subunit 15	INT15_HUMAN	50046.6	8	15.2435	15.7085	15.6753	16.3076	16.2344	16.7999
+	2.03838	0.904782	KPNA1	Homo sapiens	Importin subunit alpha-5	IMA5_HUMAN	60221.8	14	18.6799	18.3652	18.4685	19.55	19.0753	19.6027
+	3.12737	0.904716	ZCCHC4	Homo sapiens	Zinc finger CCHC-type containing 4 (Fragment)	H0Y8V8_HUMAN	NaN	3	14.0043	13.8158	13.8441	14.8644	14.6376	14.8764
+	2.21637	0.904523	PSME3IP1	Homo sapiens	Proteasome activator subunit 3 interacting protein 1 (Fragment);Proteasome activator subunit 3 interacting protein 1 (Fragment);Proteasome activator subunit 3 interacting protein 1 (Fragment);Proteasome activator subunit 3 interacting protein 1 (Fragment);Proteasome activator subunit 3 interacting protein 1 (Fragment);Proteasome activator subunit 3 interacting protein 1 (Fragment);Proteasome acti…	H3BMX9_HUMAN;H3BN22_HUMAN;H3BP64_HUMAN;H3BQQ6_HUMAN;H3BSF0_HUMAN;H3BSY6_HUMAN;H3BTI2_HUMAN;H3BTP8_HUMAN;H3BUL4_HUMAN;Q6P4H7_HUMAN;PIP30_HUMAN	19818.18;7850.65;18125.24;11813.95;10838.88;17177.15;13124.43;16024.75;19370.77;10069.11;28912.16	2	13.285	13.5921	13.5997	14.3752	14.1737	14.6415
	0.877628	0.904072	USP1	Homo sapiens	Ubiquitin carboxyl-terminal hydrolase 1	UBP1_HUMAN	88207.2	5	13.4698	13.8473	12.8483	14.8429	14.4741	13.5606
+	1.81491	0.904011	EZH2	Homo sapiens	Histone-lysine N-methyltransferase EZH2	EZH2_HUMAN	85363.2	9	15.8406	15.5947	15.3128	16.7531	16.1936	16.5135
	0.994318	0.903793	PCNT	Homo sapiens	Pericentrin	A0A8Q3SHZ3_HUMAN;PCNT_HUMAN	379076.33;378037.21	5	13.1545	12.877	12.6653	14.2554	13.0009	14.152
+	1.93001	0.903768	APEH	Homo sapiens	Acylamino-acid-releasing enzyme	C9JIF9_HUMAN;ACPH_HUMAN	81674.09;81224.55	7	15.5702	15.3389	15.5777	16.3694	16.0859	16.7427
+	1.51966	0.903659	TMEM167A	Homo sapiens	Protein kish-A	KISHA_HUMAN	8059.85	3	17.9627	17.9189	18.3089	19.1256	18.4856	19.2903
+	1.34497	0.903551	CTCF	Homo sapiens	CCCTC-binding factor;CCCTC-binding factor;Transcriptional repressor CTCF	A0A2R8Y595_HUMAN;A0A2R8YFL0_HUMAN;CTCF_HUMAN	72999.86;82613.21;82785.39	4	12.7779	12.6796	13.0216	14.3228	13.3953	13.4717
+	1.35884	0.90355	MACF1	Homo sapiens	Microtubule-actin cross-linking factor 1, isoforms 6/7	K0754_HUMAN	388666	5	13.6205	13.7652	14.3352	14.9112	14.387	15.1334
	1.11689	0.903358	NQO1	Homo sapiens	NAD(P)H quinone dehydrogenase 1;NAD(P)H dehydrogenase [quinone] 1	B4DLR8_HUMAN;NQO1_HUMAN	22793.23;30867.64	4	13.7425	14.7316	14.9045	15.1292	15.4782	15.4812
	1.26366	0.903039	FLVCR1	Homo sapiens	Heme transporter FLVCR1	FLVC1_HUMAN	59862.9	3	14.9855	15.1055	14.3815	16.0104	15.2297	15.9415
	0.34778	0.90285	MFSD3	Homo sapiens	Major facilitator superfamily domain-containing protein 3	MFSD3_HUMAN	42695.9	2	10.9225	11.8761	13.5886	12.2187	12.3625	14.5145
	0.607322	0.902775	ABHD14B	Homo sapiens	Putative protein-lysine deacylase ABHD14B	ABHEB_HUMAN	22345.7	8	17.661	16.5424	18.1729	18.3797	17.5545	19.1505
	1.05629	0.902539	PDSS2	Homo sapiens	All trans-polyprenyl-diphosphate synthase PDSS2	DLP1_HUMAN	44128.6	3	11.8036	12.9293	12.4727	12.8391	13.5121	13.562
	0.566839	0.902381	CCT5	Homo sapiens	T-complex protein 1 subunit epsilon	TCPE_HUMAN	59671	41	21.2352	22.8508	22.8672	22.5148	23.0736	24.0719
	1.17437	0.90201	COG5	Homo sapiens	Conserved oligomeric Golgi complex subunit 5	COG5_HUMAN	92742.9	22	17.1519	17.9321	17.5249	18.669	17.8768	18.7691
+	1.56799	0.901985	COA3	Homo sapiens	Cytochrome c oxidase assembly factor 3 homolog, mitochondrial	COA3_HUMAN	11731.3	2	14.1112	14.2324	14.3426	15.592	14.7078	15.0924
+	1.52783	0.901784	SRP54	Homo sapiens	Signal recognition particle subunit SRP54	SRP54_HUMAN	55704.7	23	18.6091	18.2304	18.5462	19.4476	18.9019	19.7415
	1.17769	0.901652	DHODH	Homo sapiens	Dihydroorotate dehydrogenase (quinone), mitochondrial	PYRD_HUMAN	42867.2	18	17.8319	17.447	17.7472	18.945	17.8968	18.8892
+	2.53001	0.901494	ATG4B	Homo sapiens	Cysteine protease ATG4B	ATG4B_HUMAN	44294.4	17	17.8955	18.1604	18.0644	18.9618	18.7313	19.1317
+	2.31595	0.901457	RBM42	Homo sapiens	RNA-binding protein 42	K7EP90_HUMAN;K7EQ03_HUMAN;RBM42_HUMAN	48024.14;44638.43;50414.02	7	16.8672	16.7791	17.2856	17.9275	17.8178	17.8908
+	1.73714	0.901294	DDX1	Homo sapiens	ATP-dependent RNA helicase;ATP-dependent RNA helicase;ATP-dependent RNA helicase DDX1	A0A7I2V430_HUMAN;A0A7I2V4F0_HUMAN;DDX1_HUMAN	77860.83;81795.42;82432.14	40	19.9701	20.6998	20.4022	21.0904	21.2498	21.4358
+	1.70036	0.900912	DNAJC7	Homo sapiens	DnaJ heat shock protein family (Hsp40) member C7 (Fragment);DnaJ heat shock protein family (Hsp40) member C7;DnaJ heat shock protein family (Hsp40) member C7;DnaJ homolog subfamily C member 7	A0A6I8PS32_HUMAN;A0A6I8PU73_HUMAN;A0A6I8PUD4_HUMAN;DNJC7_HUMAN	NaN;56753.21;55049.35;56440.84	23	18.5388	18.6111	19.0956	19.6425	19.3676	19.9381
+	2.15343	0.90088	DHX29	Homo sapiens	ATP-dependent RNA helicase DHX29	DHX29_HUMAN	155236	10	14.103	14.3126	14.3799	15.0103	15.0096	15.4782
+	3.03287	0.900859	RPL22	Homo sapiens	Large ribosomal subunit protein eL22	RL22_HUMAN	14787	5	20.9421	21.0737	21.0598	21.8025	21.8658	22.1099
+	1.99219	0.900721	RAB5IF	Homo sapiens	GEL complex subunit OPTI	RCAF1_HUMAN	15486.9	3	14.2711	14.0925	14.4693	15.4955	14.9486	15.091
	0.918914	0.900338	BABAM1	Homo sapiens	BRISC and BRCA1-A complex member 1	BABA1_HUMAN	36560	7	15.9088	14.731	16.1158	16.3861	16.2846	16.7861
	1.00454	0.900222	CORO1C	Homo sapiens	Coronin-1C	COR1C_HUMAN	53249	20	19.2893	19.1691	19.4019	20.8668	19.4346	20.2596
+	1.85565	0.899993	AMFR	Homo sapiens	E3 ubiquitin-protein ligase AMFR	AMFR_HUMAN	72995.8	18	18.7252	18.244	18.5397	19.2611	19.7293	19.2186
+	2.05553	0.899797	DPF2	Homo sapiens	Double PHD fingers 2;Double PHD fingers 2;Double PHD fingers 2;Zinc finger protein ubi-d4	A0A994J414_HUMAN;A0A994J6A8_HUMAN;J3KMZ8_HUMAN;REQU_HUMAN	40662.78;63711.22;45780.3;44155.47	12	16.7593	16.9329	17.1364	17.8691	17.5643	18.0946
	0.936961	0.899619	NFXL1	Homo sapiens	NF-X1-type zinc finger protein NFXL1	NFXL1_HUMAN	101339	21	16.645	16.3261	17.3933	17.6487	17.1564	18.2582
+	1.59627	0.899533	MARK3	Homo sapiens	non-specific serine/threonine protein kinase;non-specific serine/threonine protein kinase;non-specific serine/threonine protein kinase;non-specific serine/threonine protein kinase;non-specific serine/threonine protein kinase;non-specific serine/threonine protein kinase;non-specific serine/threonine protein kinase;non-specific serine/threonine protein kinase;MAP/microtubule affinity-regulating kin…	A0A7I2V2U9_HUMAN;A0A7I2V3B9_HUMAN;A0A7I2V409_HUMAN;A0A7I2V4K8_HUMAN;A0A7I2V5G3_HUMAN;A0A7I2V639_HUMAN;A0A7I2YQF7_HUMAN;H0YJI9_HUMAN;MARK3_HUMAN	88235.08;74412.24;88863.57;87054.64;75592.67;77401.6;82619.57;88480.37;84428.5	15	15.5758	16.2528	16.4169	16.9356	17.0094	16.999
	0.74176	0.899373	ACOT13	Homo sapiens	Acyl-coenzyme A thioesterase 13	ACO13_HUMAN	14960.5	2	11.4968	10.8157	12.0087	11.5534	12.4069	13.059
+	1.38306	0.89935	DNAAF2	Homo sapiens	Protein kintoun	KTU_HUMAN	91114.4	6	13.869	13.3236	12.9322	14.479	14.0189	14.3249
	0.85053	0.899236	EIF2A	Homo sapiens	Eukaryotic translation initiation factor 2A	EIF2A_HUMAN	64990.1	11	14.1109	14.8175	14.6626	14.6858	15.3882	16.2147
+	1.4441	0.899174	SSR1	Homo sapiens	Translocon-associated protein subunit alpha	A0A3B3IRT8_HUMAN;SSRA_HUMAN	32449.57;32235.35	6	19.8005	19.5632	20.2436	20.8457	20.3725	21.0866
	1.04588	0.898792	TSPYL1	Homo sapiens	Testis-specific Y-encoded-like protein 1	TSYL1_HUMAN	49192.4	2	12.3317	13.6897	12.8709	13.7071	13.8846	13.997
+	1.98414	0.898699	DCAF15	Homo sapiens	DDB1 and CUL4 associated factor 15 (Fragment)	K7ELE9_HUMAN	NaN	4	14.5399	14.8181	14.8647	15.5134	15.4308	15.9747
	0.949397	0.898697	NOL9	Homo sapiens	Polynucleotide 5'-hydroxyl-kinase NOL9	NOL9_HUMAN	79322.8	19	19.0392	19.3268	19.6734	21.0266	19.6816	20.0274
+	3.21732	0.898089	HJURP	Homo sapiens	Holliday junction recognition protein (Fragment);Holliday junction recognition protein	C9JWC4_HUMAN;HJURP_HUMAN	64278.1;83539.12	4	14.2723	14.1335	14.4163	15.2436	15.1732	15.0997
	0.78883	0.897667	FARSB	Homo sapiens	Phenylalanine--tRNA ligase beta subunit	SYFB_HUMAN	66115.6	14	15.8994	15.3407	16.0719	16.1609	16.2232	17.6209
+	1.64264	0.897444	TXLNG	Homo sapiens	Gamma-taxilin	TXLNG_HUMAN	60585.6	7	14.6646	14.3094	14.425	15.0279	15.269	15.7945
+	2.33526	0.897422	AP1S1	Homo sapiens	AP complex subunit sigma;AP-1 complex subunit sigma-1A	A0A2R8YGH5_HUMAN;AP1S1_HUMAN	18601.77;18732.97	7	16.3244	16.514	16.3027	17.4672	17.3659	17.0003
+	1.74623	0.897216	AGPAT1	Homo sapiens	1-acyl-sn-glycerol-3-phosphate acyltransferase alpha	PLCA_HUMAN	31716.5	6	17.5273	17.2612	17.8832	18.5302	18.1732	18.66
	1.3086	0.897011	PITPNB	Homo sapiens	Phosphatidylinositol transfer protein beta isoform	PIPNB_HUMAN	31540.1	6	14.7099	14.3263	14.6274	15.581	14.8809	15.8928
	0.774577	0.896936	STRAP	Homo sapiens	Serine-threonine kinase receptor-associated protein	STRAP_HUMAN	38438.3	17	17.1185	17.5827	18.4493	18.1159	18.4025	19.323
+	1.85536	0.896864	NDUFB3	Homo sapiens	NADH dehydrogenase [ubiquinone] 1 beta subcomplex subunit 3	NDUB3_HUMAN	11402	3	16.7012	16.2463	16.4831	17.5689	17.0354	17.5169
+	1.74913	0.896861	CCNB1	Homo sapiens	G2/mitotic-specific cyclin-B1	CCNB1_HUMAN	48337.4	10	16.7091	17.4794	16.9507	17.9484	17.8704	18.0109
+	1.62305	0.896476	HM13	Homo sapiens	Histocompatibility minor 13;Minor histocompatibility antigen H13	A0A3B3IUB5_HUMAN;HM13_HUMAN	46313.8;41488.34	10	19.3797	19.1686	19.5323	20.4856	19.7976	20.4869
	1.01578	0.895716	ZC3H18	Homo sapiens	Zinc finger CCCH-type containing 18	E7ERS3_HUMAN	108940	24	17.1943	18.2136	18.2157	18.3651	18.7636	19.182
	0.295245	0.895711	BAZ1B	Homo sapiens	Tyrosine-protein kinase BAZ1B	BAZ1B_HUMAN	170903	30	16.8806	15.8238	15.9581	19.4689	16.175	15.7058
+	1.53165	0.895668	SURF4	Homo sapiens	Surfeit locus protein 4	SURF4_HUMAN	30394	8	20.5103	20.1683	20.8208	21.4717	21.0294	21.6853
+	1.69352	0.895657	PPP6R3	Homo sapiens	Protein phosphatase 6 regulatory subunit 3;Protein phosphatase 6 regulatory subunit 3;Serine/threonine-protein phosphatase 6 regulatory subunit 3	E9PKF6_HUMAN;H7BXH2_HUMAN;PP6R3_HUMAN	93733;92408.51;97669.1	45	20.8031	20.2706	20.7201	21.695	21.1475	21.6382
+	1.86159	0.895632	RBX1	Homo sapiens	E3 ubiquitin-protein ligase RBX1	RBX1_HUMAN	12274	5	17.147	17.2928	17.3685	18.2698	17.7723	18.4531
+	1.49637	0.895537	PARVB	Homo sapiens	Beta-parvin	PARVB_HUMAN	41714.2	9	16.3154	16.6855	16.6892	17.6052	16.9758	17.7957
+	1.7653	0.89532	RPS13	Homo sapiens	Small ribosomal subunit protein uS15	RS13_HUMAN	17222.3	12	22.2299	22.118	22.4711	23.1318	22.8365	23.5365
	0.681029	0.895206	POP4	Homo sapiens	POP4 homolog, ribonuclease P/MRP subunit (Fragment);Ribonuclease P protein subunit p29	K7EQV2_HUMAN;RPP29_HUMAN	17429.1;25424.73	4	12.7217	13.5125	14.5105	13.8902	14.6726	14.8676
	1.11273	0.895077	ELF2	Homo sapiens	ETS-related transcription factor Elf-2	ELF2_HUMAN	63966.8	3	14.3688	13.2931	13.2326	14.6529	14.3705	14.5563
	1.29581	0.894855	YTHDC1	Homo sapiens	YTH domain-containing family protein;YTH domain-containing protein 1	J3QR07_HUMAN;YTDC1_HUMAN	85587.33;84700.33	7	13.4817	13.5646	14.0923	14.8268	14.0876	14.9087
+	1.90397	0.894377	ARFGAP1	Homo sapiens	ADP-ribosylation factor GTPase-activating protein 1	ARFG1_HUMAN	44667.9	15	18.0557	18.1349	17.9688	19.221	18.5543	19.0673
+	1.606	0.894197	HARS1	Homo sapiens	Histidine--tRNA ligase, cytoplasmic;Histidine--tRNA ligase, cytoplasmic;Histidine--tRNA ligase, cytoplasmic;Histidine--tRNA ligase, cytoplasmic	A0A6Q8PF47_HUMAN;A0A6Q8PHA5_HUMAN;E7ETE2_HUMAN;HARS1_HUMAN	57459.67;53425.83;57794.94;57410.5	10	14.9787	15.0993	14.4057	15.7372	15.4743	15.9548
	0.726455	0.894142	TRNT1	Homo sapiens	CCA tRNA nucleotidyltransferase 1, mitochondrial	TRNT1_HUMAN	50127.6	9	15.2344	15.9861	14.9929	15.7207	17.2461	15.9291
+	1.8641	0.894122	TUBA4A	Homo sapiens	Tubulin alpha-4A chain	TBA4A_HUMAN	49924.4	6	19.5271	19.4093	19.8602	20.6231	20.1663	20.6896
+	2.44093	0.894021	DDX24	Homo sapiens	ATP-dependent RNA helicase;ATP-dependent RNA helicase DDX24	G3V529_HUMAN;DDX24_HUMAN	91481.03;96331.77	32	18.3449	18.4117	18.6595	19.5566	19.1736	19.368
+	1.39755	0.893985	CTNND1	Homo sapiens	Catenin delta 1;Catenin delta 1;Catenin delta-1	C9JZR2_HUMAN;H0YC95_HUMAN;CTND1_HUMAN	104848.54;104888.69;108170.02	37	19.8949	19.6731	20.3069	21.0976	20.3857	21.0735
+	2.14405	0.893582	TMEM126B	Homo sapiens	Complex I assembly factor TMEM126B, mitochondrial	T126B_HUMAN	25943.4	8	17.6521	17.6241	17.727	18.9024	18.4493	18.3322
+	2.06303	0.89352	IK	Homo sapiens	Protein Red	RED_HUMAN	65602.2	14	17.6815	17.6978	18.1461	18.7551	18.5406	18.9103
	0.906346	0.89346	FBXW11	Homo sapiens	F-box and WD repeat domain containing 11;F-box/WD repeat-containing protein 11	E5RGC1_HUMAN;FBW1B_HUMAN	64566.49;62090.87	5	13.9725	13.8124	13.5674	15.2973	14.9202	13.8152
	0.946988	0.893272	STOM	Homo sapiens	Stomatin	STOM_HUMAN	31730.8	10	18.645	18.1573	19.1305	19.4518	18.9956	20.1652
	1.14348	0.893247	POLR3C	Homo sapiens	DNA-directed RNA polymerase III subunit RPC3	RPC3_HUMAN	60611.6	8	14.2678	15.2424	14.5222	15.2489	15.4638	15.9993
+	1.95129	0.893232	NSUN4	Homo sapiens	5-methylcytosine rRNA methyltransferase NSUN4	NSUN4_HUMAN	43088.6	8	15.4999	16.0497	15.9916	16.7258	16.577	16.9182
+	1.93928	0.893157	BCAP31	Homo sapiens	B-cell receptor-associated protein 31	BAP31_HUMAN	27991.6	18	19.9937	19.9461	20.3079	21.0241	20.6651	21.2379
	0.651149	0.892341	POP5	Homo sapiens	Ribonuclease P/MRP protein subunit POP5	POP5_HUMAN	18819.7	3	12.4892	14.2752	14.3156	14.3318	14.5871	14.8382
	0.703218	0.892139	PIP	Homo sapiens	Prolactin-inducible protein	PIP_HUMAN	16572.5	3	14.4176	15.2898	13.445	15.2907	15.6603	14.8778
+	5.71301	0.892021	GTF3C1	Homo sapiens	General transcription factor 3C polypeptide 1	TF3C1_HUMAN	238875	59	18.976	18.9446	18.9967	19.8462	19.8531	19.8941
	0.687543	0.891747	KANK2	Homo sapiens	KN motif and ankyrin repeat domain-containing protein 2	KANK2_HUMAN	91174.4	5	13.1983	13.2924	12.9988	14.9098	14.3162	12.9387
+	1.84934	0.891567	SHCBP1	Homo sapiens	SHC SH2 domain-binding protein 1	SHCBP_HUMAN	75690.5	15	16.3	16.1602	16.1538	17.3399	17.2685	16.6804
+	2.83102	0.891321	RPL12	Homo sapiens	Large ribosomal subunit protein uL11	RL12_HUMAN	17818.6	10	22.4518	22.5074	22.6658	23.527	23.2429	23.5291
[truncated: 3,206 more rows]

## Sheet: Table S3 - RNA seq of LSK cells
GeneID	EnsemblID	BaseMean	Log2(FC)	StdErr	Wald-Stats	P-value	P-adj	Normalized count WT_1	Normalized count WT_2	Normalized count WT_3	Normalized count WT_4	Normalized count KO_1	Normalized count KO_2	Normalized count KO_3
Rps26-ps1	ENSMUSG00000059775.4	801.32	2.67444	0.111153	24.061	6.4e-128	1.21e-123	228.864	265.03	213.791	260.836	1519.91	1700.85	1419.96
Slc15a2	ENSMUSG00000022899.8	402.257	3.97167	0.199165	19.9416	1.77e-88	1.68e-84	45.1957	36.0585	55.1719	86.9452	808.461	797.961	986.003
Gm43305	ENSMUSG00000105703.1	475.995	-4.1988	0.2177	-19.2871	6.9e-83	4.34e-79	745.249	605.782	1059.76	789.462	47.9861	27.0782	56.6448
Gm47283	ENSMUSG00000096768.7	4954.83	1.13301	0.0602667	18.7999	7.56e-79	3.57e-75	3170.43	3425.55	3251.69	3263.34	7691.34	6786.48	7095
Slc16a11	ENSMUSG00000040938.16	612.113	-1.45444	0.144196	-10.0866	6.34e-24	2.4e-20	899.107	938.422	810.337	714.11	337.989	234.396	350.43
Gm128	ENSMUSG00000068860.5	126.777	2.63819	0.263219	10.0228	1.21e-23	3.81e-20	30.7716	50.4819	49.4248	25.5039	240.974	287.706	202.577
Gm26782	ENSMUSG00000097431.1	277.6	-1.5742	0.164783	-9.55317	1.26e-21	3.4e-18	385.606	370.501	416.088	379.081	163.779	116.775	111.369
Xlr4b	ENSMUSG00000067768.12	395.804	-1.34789	0.142187	-9.47971	2.55e-21	6.03e-18	537.541	476.873	521.834	603.979	195.074	189.548	245.781
Postn	ENSMUSG00000027750.16	164.834	1.82771	0.205892	8.87704	6.87e-19	1.3e-15	92.3147	86.5403	70.1143	64.9191	267.053	244.55	328.348
Gm8113	ENSMUSG00000089901.1	878.316	-1.00177	0.11665	-8.58784	8.86e-18	1.52e-14	1124.12	1050.2	1254.01	1043.34	668.676	515.332	492.522
Ppp1r3e	ENSMUSG00000072494.7	176.439	-1.72358	0.203387	-8.47439	2.36e-17	3.72e-14	236.556	259.621	299.997	209.828	89.7131	70.2341	69.1258
Gm12312	ENSMUSG00000082145.1	34.3387	5.24441	0.65955	7.9515	1.84e-15	2.68e-12	0	4.50731	0	3.47781	65.7201	95.62	71.046
Wdfy2	ENSMUSG00000014547.9	544.295	-0.865908	0.116533	-7.43058	1.08e-13	1.36e-10	764.481	618.403	681.603	635.28	348.421	388.403	373.471
Mid1	ENSMUSG00000035299.16	845.842	0.819972	0.111251	7.37049	1.7e-13	2.01e-10	613.508	525.552	717.235	694.402	1064.04	1133.9	1172.26
Slfn9	ENSMUSG00000069793.11	3017.58	0.683559	0.0930652	7.34495	2.06e-13	2.29e-10	2050.16	2467.3	2621.81	2444.9	3304.78	4076.96	4157.15
Psd2	ENSMUSG00000024347.16	196.782	-1.42735	0.195574	-7.29826	2.92e-13	3.06e-10	315.409	264.128	216.09	280.543	116.836	84.6194	99.8484
Xlr4c	ENSMUSG00000031362.17	120.406	-2.15922	0.297453	-7.25903	3.9e-13	3.88e-10	254.827	170.376	150.573	144.909	56.3315	24.5396	41.2835
Mmrn1	ENSMUSG00000054641.10	3420.34	0.592481	0.0822078	7.20711	5.72e-13	5.4e-10	2839.64	3187.57	2444.8	2761.38	4137.24	4528.83	4042.9
Gm7233	ENSMUSG00000094151.1	22.6755	8.11812	1.12944	7.18775	6.59e-13	5.93e-10	0	0	0	0	41.727	65.157	51.8444
Cntd1	ENSMUSG00000078653.4	281.401	0.994106	0.139127	7.1453	8.98e-13	7.72e-10	186.553	188.405	197.699	217.943	395.364	389.249	394.593
Palld	ENSMUSG00000058056.16	401.843	0.93367	0.131692	7.08981	1.34e-12	1.1e-09	330.794	284.862	287.354	252.721	544.538	599.952	512.683
Rnase4	ENSMUSG00000021876.14	238.728	1.06931	0.151739	7.04698	1.83e-12	1.44e-09	171.167	151.446	152.872	173.89	358.853	339.324	323.547
Serpini1	ENSMUSG00000027834.15	640.483	0.732656	0.105097	6.97122	3.14e-12	2.38e-09	450.996	467.859	548.271	530.945	819.936	844.502	820.869
Ccr6	ENSMUSG00000040899.13	100.346	-1.97626	0.284678	-6.94208	3.86e-12	2.81e-09	182.706	127.106	158.619	121.723	41.727	46.5407	24.002
Chdh	ENSMUSG00000015970.18	1846.35	-0.747182	0.11288	-6.61927	3.61e-11	2.27e-08	2843.49	2036.4	2027.57	2024.08	1441.67	1317.52	1233.7
Gm37261	ENSMUSG00000103527.1	119.658	-4.13432	0.633208	-6.52917	6.61e-11	4.03e-08	246.173	152.347	120.689	284.021	6.25906	5.07717	23.0419
Fcer1g	ENSMUSG00000058715.11	433.134	-0.932721	0.144223	-6.4672	9.98e-11	5.9e-08	607.739	455.238	539.075	573.838	335.903	251.32	268.823
Mgst2	ENSMUSG00000074604.9	615.581	-2.19222	0.348849	-6.28414	3.3e-10	1.89e-07	1125.09	736.494	693.097	1146.52	290.003	177.701	140.172
Gda	ENSMUSG00000058624.12	677.457	0.875092	0.140553	6.22607	4.78e-10	2.66e-07	515.424	558.906	363.215	557.609	823.066	891.889	1032.09
Gm5103	ENSMUSG00000102544.1	21.5219	-7.75695	1.26922	-6.1116	9.86e-10	5.33e-07	28.8483	43.2702	34.4824	44.0522	0	0	0
Clec10a	ENSMUSG00000000318.16	277.705	-0.912449	0.149926	-6.08599	1.16e-09	6.08e-07	342.334	384.924	348.273	314.162	171.081	177.701	205.457
Lipo3	ENSMUSG00000024766.14	303.509	-0.95155	0.15653	-6.07903	1.21e-09	6.18e-07	373.105	411.067	368.962	376.763	242.017	190.394	162.254
Ccnb1ip1	ENSMUSG00000071470.3	115.555	1.68015	0.277824	6.04753	1.47e-09	7.32e-07	38.4645	51.3833	82.7579	66.0784	158.563	165.854	245.781
Cryab	ENSMUSG00000032060.9	45.4017	2.44208	0.40532	6.02507	1.69e-09	7.99e-07	21.1555	12.6205	12.6436	16.2298	71.9792	122.698	60.4851
Gm3375	ENSMUSG00000107470.1	480.928	0.828652	0.141928	5.83854	5.27e-09	2.37e-06	368.297	326.329	359.767	390.674	612.344	781.037	528.045
Arnt2	ENSMUSG00000015709.9	89.5353	-1.68457	0.291761	-5.7738	7.75e-09	3.33e-06	135.587	123.5	122.987	125.201	57.3747	23.6934	38.4032
Gm4779	ENSMUSG00000045010.14	77.1693	5.04956	0.883362	5.7163	1.09e-08	4.57e-06	2.88483	5.40877	4.59766	8.11489	118.922	36.3864	363.871
Tgfbi	ENSMUSG00000035493.9	643.705	0.648672	0.11448	5.66625	1.46e-08	6e-06	532.733	573.33	529.88	433.567	830.368	857.195	748.863
Csf2rb2	ENSMUSG00000071714.5	689.276	0.592399	0.105491	5.61564	1.96e-08	7.71e-06	542.349	523.749	632.178	566.883	930.513	813.193	816.069
Gm9522	ENSMUSG00000098021.1	22.3272	-5.32579	0.954276	-5.58098	2.39e-08	9.23e-06	34.618	34.2555	29.8848	54.4857	2.08635	0	0.960081
Unc5cl	ENSMUSG00000043592.15	66.5678	-2.00301	0.361469	-5.54131	3e-08	1.14e-05	86.545	96.4564	65.5166	143.749	34.4248	22.0011	17.2815
Tex11	ENSMUSG00000009670.11	11.6241	7.15372	1.2935	5.53053	3.19e-08	1.18e-05	0	0	0	0	32.3385	42.3097	6.72057
Ptpn13	ENSMUSG00000034573.14	191.02	-1.41632	0.258838	-5.47185	4.45e-08	1.59e-05	417.339	209.139	203.446	213.306	101.188	80.3885	112.329
Ighv3-8	ENSMUSG00000076674.2	1587.43	-2.13607	0.394005	-5.42144	5.91e-08	2.03e-05	1806.87	2700.78	3371.23	1613.7	346.334	520.41	752.703
9630013D21Rik	ENSMUSG00000059027.14	352.529	0.784187	0.145738	5.38079	7.42e-08	2.46e-05	248.096	237.084	333.33	259.676	446.479	447.637	495.402
Slc17a8	ENSMUSG00000019935.16	134.967	1.33624	0.248275	5.38211	7.36e-08	2.46e-05	65.3896	76.6242	64.3672	120.564	234.715	170.931	212.178
Islr	ENSMUSG00000037206.14	260.297	1.19997	0.22375	5.36302	8.18e-08	2.67e-05	251.942	157.756	126.436	132.157	323.385	471.33	359.07
Pde4c	ENSMUSG00000031842.13	193.274	-0.936814	0.175612	-5.33456	9.58e-08	3.07e-05	265.405	263.227	212.642	230.695	122.052	137.93	120.97
Rap1gap	ENSMUSG00000041351.16	345.726	0.895034	0.168839	5.3011	1.15e-07	3.63e-05	211.555	293.877	198.849	306.047	442.307	437.483	529.965
Ccdc184	ENSMUSG00000029875.4	50.4491	-1.88559	0.361902	-5.21024	1.89e-07	5.75e-05	91.3531	53.1862	64.3672	84.6267	21.9067	19.4625	18.2415
Gm36888	ENSMUSG00000103349.1	11.0075	7.07122	1.36438	5.18272	2.19e-07	6.56e-05	0	0	0	0	20.8635	3.38478	52.8045
Pxdc1	ENSMUSG00000021411.15	79.5672	-1.62812	0.315003	-5.16857	2.36e-07	6.97e-05	147.127	114.486	74.7119	111.29	41.727	25.3858	42.2436
Pcdh7	ENSMUSG00000029108.14	894.448	0.628243	0.122662	5.12173	3.03e-07	8.67e-05	673.128	730.184	768.958	729.18	865.836	1265.91	1227.94
Sema3d	ENSMUSG00000040254.11	897.61	0.604947	0.118403	5.10921	3.24e-07	9.13e-05	731.786	721.169	849.417	631.802	1292.5	976.508	1080.09
Lta	ENSMUSG00000024402.5	56.1782	-1.79546	0.353193	-5.0835	3.71e-07	0.000103004	82.6986	68.5111	57.4707	114.768	22.9499	22.8473	24.002
Nupr1	ENSMUSG00000030717.9	236.513	1.10468	0.218157	5.06371	4.11e-07	0.000111037	156.743	213.646	98.8497	163.457	287.917	402.789	332.188
Igkv4-81	ENSMUSG00000076539.3	230.725	8.9043	1.76015	5.05883	4.22e-07	0.000112308	0	0	0	4.63708	1189.22	180.239	240.98
Klrb1b	ENSMUSG00000079298.9	143.443	-1.16938	0.232586	-5.02775	4.96e-07	0.000130293	231.748	168.573	201.148	150.705	104.318	66.0032	81.6069
Nrap	ENSMUSG00000049134.15	42.0471	-2.33646	0.467255	-5.00041	5.72e-07	0.000146138	42.3109	101.865	73.5625	38.2559	17.734	11.0005	9.60081
Trpm6	ENSMUSG00000024727.8	46.0534	1.89034	0.378606	4.99288	5.95e-07	0.000149924	30.7716	21.6351	10.3447	22.0261	87.6268	77.0037	72.9662
Il18r1	ENSMUSG00000026070.15	1274.87	-0.636575	0.127705	-4.98472	6.21e-07	0.000154337	1799.18	1475.69	1258.61	1483.86	1176.7	813.193	916.877
Cntn1	ENSMUSG00000055022.14	100.716	-1.5155	0.306068	-4.95152	7.36e-07	0.000178455	144.242	142.431	103.447	168.094	39.6407	31.3092	75.8464
Igkv4-80	ENSMUSG00000076540.3	1433.18	1.67073	0.338906	4.92976	8.23e-07	0.000196995	454.842	681.505	829.877	995.812	1688.9	2261.03	3120.26
Zfp992	ENSMUSG00000070605.4	559.484	-0.608451	0.124702	-4.87926	1.06e-06	0.000251607	608.7	694.126	737.924	583.112	473.602	378.249	440.677
Nmur1	ENSMUSG00000026237.3	61.139	-1.7082	0.351355	-4.86176	1.16e-06	0.000268697	125.971	83.8359	75.8614	62.6005	19.8203	33.0016	26.8823
Spaca1	ENSMUSG00000028264.16	81.8519	1.53412	0.316737	4.84352	1.28e-06	0.000283682	24.0403	63.1023	47.126	46.3708	130.397	158.238	103.689
Ccdc36	ENSMUSG00000047220.5	55.6522	1.62279	0.335009	4.84403	1.27e-06	0.000283682	23.0787	22.5365	27.586	45.2115	88.67	92.2352	90.2476
Asb2	ENSMUSG00000021200.14	193.083	-1.11156	0.229975	-4.83341	1.34e-06	0.000295012	368.297	232.577	197.699	204.031	131.44	110.005	107.529
Pcsk4	ENSMUSG00000020131.14	556.323	-0.638951	0.132359	-4.82742	1.38e-06	0.000300526	600.046	660.771	616.086	752.366	441.263	478.1	345.629
Itgb6	ENSMUSG00000026971.15	38.7506	1.82053	0.386582	4.70931	2.49e-06	0.000522043	16.3474	19.8322	16.0918	22.0261	83.4541	62.6184	50.8843
5830444B04Rik	ENSMUSG00000084803.8	159.593	0.977922	0.20786	4.70471	2.54e-06	0.000528092	102.892	118.993	109.194	119.405	260.794	165.854	240.02
F630028O10Rik	ENSMUSG00000078122.4	346.193	0.678046	0.144934	4.67831	2.89e-06	0.000587927	255.789	246.099	317.238	284.021	381.802	453.56	484.841
Stard9	ENSMUSG00000033705.16	484.845	0.586038	0.125986	4.65162	3.29e-06	0.000662288	406.762	402.953	399.996	386.037	582.092	516.179	699.899
Apob	ENSMUSG00000020609.14	321.525	-0.935422	0.20181	-4.63515	3.57e-06	0.000709701	443.303	371.402	463.214	338.507	172.124	161.623	300.505
Gm38357	ENSMUSG00000103313.1	15.5232	-4.42415	0.954971	-4.63276	3.61e-06	0.000710484	29.81	44.1716	13.793	17.389	0	2.53858	0.960081
Gm16867	ENSMUSG00000093954.8	56.6068	-1.50214	0.326836	-4.596	4.31e-06	0.000821795	80.7754	69.4126	70.1143	92.7415	30.2521	20.3087	32.6428
Lingo4	ENSMUSG00000044505.5	62.9259	-1.47565	0.321209	-4.59404	4.35e-06	0.000821795	94.2379	107.274	80.459	64.9191	23.9931	32.1554	37.4432
Serpinf1	ENSMUSG00000000753.15	544.855	-0.695914	0.153187	-4.54289	5.55e-06	0.0010385	607.739	666.18	735.625	599.342	318.169	522.102	364.831
Adam8	ENSMUSG00000025473.16	297.767	-1.04236	0.230214	-4.5278	5.96e-06	0.00104317	536.579	363.289	337.928	288.658	257.664	130.314	169.934
Xlr4a	ENSMUSG00000079845.8	616.035	-0.701811	0.154743	-4.53534	5.75e-06	0.00104317	838.525	616.6	687.35	809.17	375.543	399.404	585.649
Rgs7bp	ENSMUSG00000021719.8	277.125	0.796391	0.175675	4.53332	5.81e-06	0.00104317	174.052	274.946	189.653	202.872	341.119	344.401	412.835
Cyp26b1	ENSMUSG00000063415.12	109.935	1.16856	0.258009	4.52913	5.92e-06	0.00104317	83.6602	71.2155	55.1719	76.5118	112.663	194.625	175.695
Bmp4	ENSMUSG00000021835.14	35.7818	2.14176	0.472333	4.53442	5.78e-06	0.00104317	16.3474	17.1278	5.74707	18.5483	79.2814	34.694	78.7266
Gm13534	ENSMUSG00000053472.3	9.38277	6.09641	1.34602	4.52922	5.92e-06	0.00104317	0	0.901462	0	0	46.9429	10.1543	7.68065
Ighv1-38	ENSMUSG00000103873.1	17.3624	-3.37927	0.751573	-4.49626	6.92e-06	0.00119937	38.4645	27.9453	28.7354	18.5483	0	5.92336	1.92016
Robo3	ENSMUSG00000032128.14	394.262	0.748249	0.168264	4.44687	8.71e-06	0.00148379	285.599	318.216	294.25	322.277	685.367	416.328	437.797
Kcnk1	ENSMUSG00000033998.8	33.191	-1.90046	0.431409	-4.40523	1.06e-05	0.00176771	50.0038	46.876	47.126	49.8486	8.34541	18.6163	11.521
Afap1	ENSMUSG00000029094.11	195.414	-0.8741	0.198348	-4.4069	1.05e-05	0.00176771	221.171	217.252	220.688	311.843	151.261	136.237	109.449
Id2	ENSMUSG00000020644.8	649.495	-0.722044	0.164009	-4.40247	1.07e-05	0.00177466	1103.93	720.268	640.224	659.624	522.631	440.867	458.919
Hoxb6	ENSMUSG00000000690.5	139.79	1.12032	0.256174	4.37325	1.22e-05	0.00201209	67.3128	108.175	63.2178	133.316	221.153	182.778	202.577
Mcf2	ENSMUSG00000031139.14	242.473	0.675125	0.156555	4.31238	1.62e-05	0.0026319	188.476	217.252	196.55	169.253	299.392	289.399	336.988
Brsk1	ENSMUSG00000035390.16	67.872	-1.30476	0.304508	-4.28482	1.83e-05	0.0029051	81.737	73.0184	90.8038	119.405	33.3816	43.1559	33.6028
Camk2b	ENSMUSG00000057897.14	456.298	0.630253	0.147047	4.28606	1.82e-05	0.0029051	378.875	365.092	370.112	362.851	725.007	467.946	524.204
Rnf128	ENSMUSG00000031438.11	146.502	-1.41124	0.332724	-4.24148	2.22e-05	0.00349778	355.796	207.336	114.941	121.723	58.4179	83.7733	83.527
Lif	ENSMUSG00000034394.14	63.8906	-1.34763	0.318045	-4.23723	2.26e-05	0.00352663	117.317	80.2301	82.7579	64.9191	37.5543	34.694	29.7625
Gm15910	ENSMUSG00000087480.1	124.602	1.14566	0.271131	4.22546	2.38e-05	0.00360596	49.0422	72.1169	108.045	99.6972	175.254	147.238	220.819
Wfdc17	ENSMUSG00000069792.5	510.213	0.649096	0.15395	4.21629	2.48e-05	0.00366774	477.921	321.822	482.754	359.373	688.496	693.879	547.246
Fsd2	ENSMUSG00000038663.7	54.307	-1.49449	0.354979	-4.21009	2.55e-05	0.0036874	55.7735	65.8067	80.459	98.5379	18.7772	26.232	34.5629
Nox1	ENSMUSG00000031257.14	118.06	-1.03138	0.249	-4.1421	3.44e-05	0.00471404	150.973	182.997	99.9991	170.413	68.8496	74.4651	78.7266
Mcf2l	ENSMUSG00000031442.20	191.527	-0.868739	0.211441	-4.10866	3.98e-05	0.00534916	206.747	201.927	232.182	310.684	118.922	160.777	109.449
Synpo	ENSMUSG00000043079.17	54.4748	1.3158	0.321044	4.09849	4.16e-05	0.00553584	35.5796	31.5512	34.4824	31.3003	102.231	83.7733	62.4053
Shisa2	ENSMUSG00000044461.5	70.0232	1.10953	0.272738	4.06813	4.74e-05	0.006136	53.8503	44.1716	43.6778	45.2115	113.706	89.6966	99.8484
Zfp951	ENSMUSG00000072774.10	466.277	-0.615931	0.151849	-4.0562	4.99e-05	0.00637054	656.781	439.012	591.949	503.123	414.141	325.785	333.148
Tpm2	ENSMUSG00000028464.16	269.84	-0.583561	0.145564	-4.00898	6.1e-05	0.0075343	354.835	301.088	299.997	302.569	208.635	204.779	216.978
Fam169a	ENSMUSG00000041817.13	203.694	-0.685589	0.171268	-4.00301	6.25e-05	0.00767683	237.518	224.464	226.435	284.021	164.822	145.545	143.052
Clec2g	ENSMUSG00000000248.16	59.2823	-1.40075	0.35059	-3.99542	6.46e-05	0.0078759	63.4664	87.4418	55.1719	117.086	29.2089	27.0782	35.523
Dll1	ENSMUSG00000014773.13	113.421	-0.985781	0.247155	-3.98851	6.65e-05	0.00795466	190.399	149.643	122.987	112.449	75.1087	76.1575	67.2057
Tbx1	ENSMUSG00000009097.9	11.691	3.24726	0.814099	3.98878	6.64e-05	0.00795466	5.76967	1.80292	2.29883	0	23.9931	28.7706	19.2016
Rab30	ENSMUSG00000030643.14	293.931	-0.985639	0.247486	-3.98261	6.82e-05	0.00805298	501	270.439	257.469	462.548	247.233	127.775	191.056
Zfp979	ENSMUSG00000066000.12	229.244	-0.727331	0.183552	-3.96253	7.42e-05	0.00866522	227.902	338.95	273.561	264.313	138.742	183.624	177.615
8030474K03Rik	ENSMUSG00000046774.17	50.5122	3.92335	0.990193	3.9622	7.43e-05	0.00866522	10.5777	10.8175	3.44824	3.47781	63.6337	17.7701	243.861
Gprin3	ENSMUSG00000045441.5	409.009	0.588607	0.149125	3.94708	7.91e-05	0.00906327	352.911	351.57	335.629	303.729	602.956	396.865	519.404
ENSMUSG00000097838	ENSMUSG00000097838.1	187.354	-0.742775	0.188495	-3.94054	8.13e-05	0.00925761	211.555	182.997	250.572	260.836	148.131	127.775	129.611
Tdg-ps2	ENSMUSG00000085666.3	211.79	0.772586	0.197071	3.92035	8.84e-05	0.00994893	130.779	159.559	139.079	221.42	269.139	307.169	255.382
Slc4a8	ENSMUSG00000023032.12	132.934	-1.05015	0.269202	-3.90098	9.58e-05	0.0106527	205.785	129.81	126.436	221.42	88.67	99.8509	58.5649
Txk	ENSMUSG00000054892.14	96.1236	-0.98303	0.252689	-3.89028	0.000100127	0.0110041	136.549	141.529	102.298	106.653	69.8928	51.6179	64.3254
Vnn1	ENSMUSG00000037440.7	102.3	0.89464	0.231802	3.85951	0.000113617	0.0119385	75.9673	64.0038	78.1602	81.1489	161.692	130.314	124.811
Gm10451	ENSMUSG00000073000.2	97.9135	1.04938	0.271451	3.86583	0.000110714	0.0119385	49.0422	54.0877	74.7119	91.5823	132.483	119.313	164.174
Nat1	ENSMUSG00000025588.3	25.7666	1.83976	0.480786	3.82656	0.000129946	0.0133793	6.73128	13.5219	14.9424	13.9112	41.727	33.8478	55.6847
Tbx4	ENSMUSG00000000094.12	12.216	-3.20835	0.842896	-3.80635	0.000141035	0.0143333	13.4626	28.8468	14.9424	22.0261	1.04318	4.23097	0.960081
Smoc1	ENSMUSG00000021136.13	86.6815	1.05482	0.278146	3.79232	0.000149247	0.0150867	56.7351	73.0184	57.4707	49.8486	86.5836	150.623	132.491
Gstm2	ENSMUSG00000040562.12	151.611	0.76918	0.203786	3.77445	0.000160359	0.0160385	111.547	119.894	91.9532	142.59	178.383	198.01	218.898
Tmem121b	ENSMUSG00000094626.1	87.9052	-1.64734	0.436766	-3.77169	0.000162149	0.0161321	121.163	72.1169	94.252	209.828	18.7772	76.1575	23.0419
Igkv4-74	ENSMUSG00000076543.2	5053.91	-1.7667	0.47072	-3.75319	0.0001746	0.0171009	10869.1	8708.12	5151.68	4259.16	2491.1	2808.52	1089.69
Shisa7	ENSMUSG00000053550.13	43.7372	-1.47308	0.392409	-3.75394	0.000174074	0.0171009	56.7351	54.0877	44.8272	85.7859	14.6045	27.0782	23.0419
Gm12349	ENSMUSG00000087265.1	10.4366	-3.80114	1.01777	-3.73477	0.000187886	0.0178646	14.4242	9.91608	12.6436	32.4595	0	1.69239	1.92016
Gm42549	ENSMUSG00000107320.1	258.856	0.645367	0.173132	3.72761	0.000193306	0.0181794	206.747	207.336	186.205	233.013	346.334	252.166	380.192
Krt80	ENSMUSG00000037185.8	285.402	0.599972	0.161369	3.71801	0.000200799	0.0185156	231.748	204.632	291.951	207.509	325.471	348.632	387.873
Rapsn	ENSMUSG00000002104.11	96.2319	1.01745	0.273615	3.71855	0.000200371	0.0185156	60.5815	53.1862	95.4014	59.1227	133.527	163.316	108.489
Itk	ENSMUSG00000020395.13	286.765	-0.804741	0.217268	-3.7039	0.000212308	0.0192022	478.883	356.979	258.618	308.366	260.794	149.776	193.936
Alox5	ENSMUSG00000025701.12	215.079	-0.953255	0.258949	-3.68124	0.000232102	0.020502	425.032	266.833	159.769	233.013	127.267	129.468	164.174
Rps4l	ENSMUSG00000063171.4	287.402	0.656943	0.179846	3.65282	0.000259378	0.0225946	289.445	251.508	219.538	159.979	353.637	382.48	355.23
Chad	ENSMUSG00000039084.8	78.7573	-1.07218	0.293905	-3.64804	0.000264248	0.0227049	79.8138	93.752	93.1026	140.272	42.7702	58.3874	43.2036
Fam184b	ENSMUSG00000015879.8	57.0044	-1.36443	0.374875	-3.63969	0.000272963	0.0230349	75.9673	55.8906	67.8155	108.971	43.8134	17.7701	28.8024
Uchl1	ENSMUSG00000029223.12	261.48	-0.623392	0.171248	-3.64028	0.000272338	0.0230349	340.411	307.398	334.48	249.243	181.513	237.781	179.535
Prss16	ENSMUSG00000006179.8	127.353	-0.896024	0.246442	-3.63585	0.000277069	0.0232775	174.052	119.894	131.033	210.987	73.0223	92.2352	90.2476
Ighv9-1	ENSMUSG00000096805.2	351.378	-3.10483	0.855211	-3.63048	0.00028289	0.0234538	1155.86	311.906	75.8614	718.747	78.2382	64.3108	54.7246
Plpp7	ENSMUSG00000051373.5	93.2461	0.91405	0.252041	3.62659	0.000287183	0.0237058	73.0825	65.8067	68.9649	62.6005	140.829	146.392	95.048
Apol9b	ENSMUSG00000068246.5	83.5953	0.965403	0.266423	3.62358	0.000290555	0.0238798	60.5815	66.7082	62.0684	47.53	143.958	108.313	96.0081
Krt83	ENSMUSG00000067613.5	11.6349	-3.32482	0.922231	-3.60519	0.00031192	0.0251878	32.6948	10.8175	26.4365	5.79635	2.08635	1.69239	1.92016
ENSMUSG00000104475	ENSMUSG00000104475.1	81.2608	1.0006	0.277381	3.60732	0.000309373	0.0251878	50.9654	48.6789	47.126	81.1489	113.706	102.39	124.811
Kcnj5	ENSMUSG00000032034.5	53.2413	1.487	0.412629	3.60371	0.000313706	0.0251878	27.8867	29.7482	11.4941	51.0079	88.67	59.2336	104.649
Mst1r	ENSMUSG00000032584.12	71.1181	-1.44305	0.402159	-3.58826	0.000332886	0.0260812	154.819	75.7228	77.0108	82.3081	56.3315	37.2326	14.4012
Impg1	ENSMUSG00000032343.15	6.7569	-5.09958	1.43744	-3.54768	0.000388633	0.0296223	17.309	11.719	9.19532	8.11489	0	0	0.960081
Igkv4-73	ENSMUSG00000106387.1	36.3836	-2.16856	0.614605	-3.52838	0.000418114	0.0314885	38.4645	60.3979	11.4941	107.812	10.4318	5.92336	20.1617
Bcl2l14	ENSMUSG00000030200.13	136.119	0.736137	0.209313	3.51692	0.000436578	0.0327486	111.547	98.2593	116.091	97.3786	211.765	149.776	168.014
Rorc	ENSMUSG00000028150.14	239.967	-0.736652	0.209802	-3.51118	0.000446114	0.0332004	356.758	271.34	218.389	310.684	216.981	126.083	179.535
Lpl	ENSMUSG00000015568.15	107.733	1.00395	0.286607	3.50289	0.000460236	0.0337203	105.777	71.2155	40.2295	83.4674	130.397	146.392	176.655
Matn4	ENSMUSG00000016995.17	76.4095	1.42158	0.406292	3.4989	0.000467178	0.0339656	55.7735	17.1278	27.586	77.671	134.57	82.9271	139.212
Gm37233	ENSMUSG00000102336.1	322.834	0.687632	0.196724	3.49542	0.000473318	0.0342802	202.9	226.267	234.481	360.533	457.954	320.708	456.999
Neurl1a	ENSMUSG00000006435.15	62.5582	1.32703	0.379821	3.49383	0.000476149	0.0343536	68.2744	23.438	28.7354	31.3003	100.145	115.929	70.0859
Il23r	ENSMUSG00000049093.9	33.1347	-1.7363	0.499592	-3.47544	0.000510017	0.0358396	63.4664	35.157	41.3789	49.8486	6.25906	26.232	9.60081
Cysltr1	ENSMUSG00000052821.3	153.915	-1.05913	0.305912	-3.46221	0.000535752	0.0372328	284.637	165.869	152.872	187.802	141.872	47.3869	96.9682
Gm10863	ENSMUSG00000075555.11	224.267	-0.600124	0.173906	-3.45085	0.000558823	0.0382733	228.864	230.774	274.71	316.481	172.124	161.623	185.296
Ajuba	ENSMUSG00000022178.10	98.3007	-0.895714	0.261492	-3.4254	0.000613887	0.0413732	105.777	161.362	113.792	108.971	79.2814	65.157	53.7645
Il9r	ENSMUSG00000020279.10	173.458	-0.880432	0.25695	-3.42647	0.000611476	0.0413732	272.136	206.435	128.734	255.039	104.318	93.9276	153.613
Mcpt8	ENSMUSG00000022157.7	172.445	-0.800223	0.233649	-3.4249	0.000615028	0.0413732	242.326	205.533	163.217	233.013	124.138	158.238	80.6468
Pxdn	ENSMUSG00000020674.16	35.8344	1.6935	0.493955	3.42844	0.000607066	0.0413732	23.0787	5.40877	20.6895	24.3447	76.1519	33.0016	68.1657
Ighv11-1	ENSMUSG00000094533.1	137.526	3.60733	1.06386	3.3908	0.000696882	0.0449596	15.3858	2.70439	64.3672	12.752	91.7995	371.479	404.194
Ighv1-20	ENSMUSG00000095761.6	450.588	-3.54905	1.04863	-3.38446	0.000713175	0.0458542	286.56	349.767	127.585	2200.29	82.4109	78.6961	28.8024
St8sia1	ENSMUSG00000030283.7	294.897	0.814456	0.240817	3.38205	0.000719474	0.0461024	232.71	152.347	282.756	222.58	584.179	312.246	277.463
Abat	ENSMUSG00000057880.12	91.8728	0.833023	0.247002	3.37253	0.000744806	0.0468083	74.0441	78.4272	65.5166	56.8042	108.49	116.775	143.052
Ces1g	ENSMUSG00000057074.6	3.53962	5.4356	1.61018	3.37577	0.000736085	0.0468083	0	0	0	0	6.25906	5.07717	13.4411
Gm28707	ENSMUSG00000100071.1	44.9868	-1.25221	0.371651	-3.36932	0.00075354	0.0471661	60.5815	67.6096	41.3789	69.5562	29.2089	17.7701	28.8024
Gm26788	ENSMUSG00000096992.3	19.4717	1.98168	0.590917	3.35356	0.000797777	0.0493592	4.80806	3.60585	12.6436	13.9112	31.2953	43.1559	26.8823
Ighv1-39	ENSMUSG00000095130.1	4584.48	3.0197	0.900804	3.35223	0.000801633	0.0493592	781.79	530.961	1160.91	2057.7	1112.03	15489.6	10958.4
